# Supplementary material for: Actl7b deficiency leads to mislocalization of LC8 type dynein light chains and disruption of murine spermatogenesis
Source: Development. 2023 Oct 27;150(21):dev201593. doi: 10.1242/dev.201593 (PMC10652042; doi:10.1242/dev.201593)
Supplement: Table S2. Dynll2 validated as interaction partner of ACTL7B by targeted analysis of mass spectrometry results from HEK cells expressing ACTL7B-GFP. [file develop-150-201593-TableS2.xlsx]

## Sheet: Skyline peptide quantification
Protein Description	Protein Accession	Peptide	First Position	Last Position	Peptide Modified Sequence Three Letter Codes	Protein Gene	3 Total Area Fragment	5 Total Area Fragment
Actin-like protein 7B OS=Mus musculus OX=10090 GN=Actl7b PE=1 SV=2	Q9QY83	NSPSPKPMGTAQGDPGEAGTLPAPEAAGIR	5	34	NSPSPKPM[Oxi]GTAQGDPGEAGTLPAPEAAGIR	Actl7b	15167478
Actin-like protein 7B OS=Mus musculus OX=10090 GN=Actl7b PE=1 SV=2	Q9QY83	PMGTAQGDPGEAGTLPAPEAAGIR	11	34	PMGTAQGDPGEAGTLPAPEAAGIR	Actl7b	8176077
Actin-like protein 7B OS=Mus musculus OX=10090 GN=Actl7b PE=1 SV=2	Q9QY83	PMGTAQGDPGEAGTLPAPEAAGIR	11	34	PMGTAQGDPGEAGTLPAPEAAGIR	Actl7b	1581485
Actin-like protein 7B OS=Mus musculus OX=10090 GN=Actl7b PE=1 SV=2	Q9QY83	PMGTAQGDPGEAGTLPAPEAAGIR	11	34	PM[Oxi]GTAQGDPGEAGTLPAPEAAGIR	Actl7b	10175236
Actin-like protein 7B OS=Mus musculus OX=10090 GN=Actl7b PE=1 SV=2	Q9QY83	PMGTAQGDPGEAGTLPAPEAAGIR	11	34	PM[Oxi]GTAQGDPGEAGTLPAPEAAGIR	Actl7b	11624532
Actin-like protein 7B OS=Mus musculus OX=10090 GN=Actl7b PE=1 SV=2	Q9QY83	PMGTAQGDPGEAGTLPAPEAAGIRDTGSTQLK	11	42	PMGTAQGDPGEAGTLPAPEAAGIRDTGSTQLK	Actl7b	5427296
Actin-like protein 7B OS=Mus musculus OX=10090 GN=Actl7b PE=1 SV=2	Q9QY83	PMGTAQGDPGEAGTLPAPEAAGIRDTGSTQLK	11	42	PM[Oxi]GTAQGDPGEAGTLPAPEAAGIRDTGSTQLK	Actl7b	5330718
Actin-like protein 7B OS=Mus musculus OX=10090 GN=Actl7b PE=1 SV=2	Q9QY83	DTGSTQLK	35	42	DTGSTQLK	Actl7b	11326289
Actin-like protein 7B OS=Mus musculus OX=10090 GN=Actl7b PE=1 SV=2	Q9QY83	PTYFISSTVGK	73	83	PTYFISSTVGK	Actl7b	313701
Actin-like protein 7B OS=Mus musculus OX=10090 GN=Actl7b PE=1 SV=2	Q9QY83	SAEMAADAGDNFK	85	97	SAEMAADAGDNFK	Actl7b	46365428
Actin-like protein 7B OS=Mus musculus OX=10090 GN=Actl7b PE=1 SV=2	Q9QY83	SAEMAADAGDNFK	85	97	SAEM[Oxi]AADAGDNFK	Actl7b	17905190
Actin-like protein 7B OS=Mus musculus OX=10090 GN=Actl7b PE=1 SV=2	Q9QY83	ETYVGHELLNMEASLK	98	113	ETYVGHELLNMEASLK	Actl7b	17935558
Actin-like protein 7B OS=Mus musculus OX=10090 GN=Actl7b PE=1 SV=2	Q9QY83	ETYVGHELLNMEASLK	98	113	ETYVGHELLNMEASLK	Actl7b	28502736
Actin-like protein 7B OS=Mus musculus OX=10090 GN=Actl7b PE=1 SV=2	Q9QY83	ETYVGHELLNMEASLK	98	113	ETYVGHELLNM[Oxi]EASLK	Actl7b	9217999
Actin-like protein 7B OS=Mus musculus OX=10090 GN=Actl7b PE=1 SV=2	Q9QY83	ETYVGHELLNMEASLK	98	113	ETYVGHELLNM[Oxi]EASLK	Actl7b	14183602
Actin-like protein 7B OS=Mus musculus OX=10090 GN=Actl7b PE=1 SV=2	Q9QY83	IMPEEHAVLVSDPPLSPTSNR	143	163	IMPEEHAVLVSDPPLSPTSNR	Actl7b	129189976
Actin-like protein 7B OS=Mus musculus OX=10090 GN=Actl7b PE=1 SV=2	Q9QY83	IMPEEHAVLVSDPPLSPTSNR	143	163	IM[Oxi]PEEHAVLVSDPPLSPTSNR	Actl7b	121734552
Actin-like protein 7B OS=Mus musculus OX=10090 GN=Actl7b PE=1 SV=2	Q9QY83	TSGLVVESGHGVSHVVPISEGDLLPGLPSR	195	224	TSGLVVESGHGVSHVVPISEGDLLPGLPSR	Actl7b	12942975
Actin-like protein 7B OS=Mus musculus OX=10090 GN=Actl7b PE=1 SV=2	Q9QY83	TSGLVVESGHGVSHVVPISEGDLLPGLPSR	195	224	TSGLVVESGHGVSHVVPISEGDLLPGLPSR	Actl7b
Actin-like protein 7B OS=Mus musculus OX=10090 GN=Actl7b PE=1 SV=2	Q9QY83	FSDDHLHIIEHIK	247	259	FSDDHLHIIEHIK	Actl7b	1315639
Actin-like protein 7B OS=Mus musculus OX=10090 GN=Actl7b PE=1 SV=2	Q9QY83	FSDDHLHIIEHIK	247	259	FSDDHLHIIEHIK	Actl7b	15206366	598774
Actin-like protein 7B OS=Mus musculus OX=10090 GN=Actl7b PE=1 SV=2	Q9QY83	IITIGQER	291	298	IITIGQER	Actl7b	227543024
Dynein light chain 1, cytoplasmic OS=Homo sapiens OX=9606 GN=DYNLL1 PE=1 SV=1	P63167	NADMSEEMQQDSVECATQALEK	10	31	NADMSEEMQQDSVEC[CAM]ATQALEK	DYNLL1
Dynein light chain 1, cytoplasmic OS=Homo sapiens OX=9606 GN=DYNLL1 PE=1 SV=1	P63167	NADMSEEMQQDSVECATQALEK	10	31	NADMSEEMQQDSVEC[CAM]ATQALEK	DYNLL1
Dynein light chain 1, cytoplasmic OS=Homo sapiens OX=9606 GN=DYNLL1 PE=1 SV=1	P63167	NADMSEEMQQDSVECATQALEK	10	31	NADM[Oxi]SEEMQQDSVEC[CAM]ATQALEK	DYNLL1
Dynein light chain 1, cytoplasmic OS=Homo sapiens OX=9606 GN=DYNLL1 PE=1 SV=1	P63167	NADMSEEMQQDSVECATQALEK	10	31	NADM[Oxi]SEEMQQDSVEC[CAM]ATQALEK	DYNLL1
Dynein light chain 1, cytoplasmic OS=Homo sapiens OX=9606 GN=DYNLL1 PE=1 SV=1	P63167	NADMSEEMQQDSVECATQALEK	10	31	NADMSEEM[Oxi]QQDSVEC[CAM]ATQALEK	DYNLL1
Dynein light chain 1, cytoplasmic OS=Homo sapiens OX=9606 GN=DYNLL1 PE=1 SV=1	P63167	NADMSEEMQQDSVECATQALEK	10	31	NADMSEEM[Oxi]QQDSVEC[CAM]ATQALEK	DYNLL1
Dynein light chain 1, cytoplasmic OS=Homo sapiens OX=9606 GN=DYNLL1 PE=1 SV=1	P63167	NADMSEEMQQDSVECATQALEK	10	31	NADM[Oxi]SEEM[Oxi]QQDSVEC[CAM]ATQALEK	DYNLL1
Dynein light chain 1, cytoplasmic OS=Homo sapiens OX=9606 GN=DYNLL1 PE=1 SV=1	P63167	NADMSEEMQQDSVECATQALEK	10	31	NADM[Oxi]SEEM[Oxi]QQDSVEC[CAM]ATQALEK	DYNLL1
Dynein light chain 1, cytoplasmic OS=Homo sapiens OX=9606 GN=DYNLL1 PE=1 SV=1	P63167	YNIEKDIAAHIK	32	43	YNIEKDIAAHIK	DYNLL1
Dynein light chain 1, cytoplasmic OS=Homo sapiens OX=9606 GN=DYNLL1 PE=1 SV=1	P63167	YNIEKDIAAHIK	32	43	YNIEKDIAAHIK	DYNLL1
Dynein light chain 1, cytoplasmic OS=Homo sapiens OX=9606 GN=DYNLL1 PE=1 SV=1	P63167	DIAAHIK	37	43	DIAAHIK	DYNLL1	632508	167053
Dynein light chain 1, cytoplasmic OS=Homo sapiens OX=9606 GN=DYNLL1 PE=1 SV=1	P63167	DIAAHIK	37	43	DIAAHIK	DYNLL1	4349164	1716001
Dynein light chain 1, cytoplasmic OS=Homo sapiens OX=9606 GN=DYNLL1 PE=1 SV=1	P63167	DIAAHIKK	37	44	DIAAHIKK	DYNLL1		0
Dynein light chain 1, cytoplasmic OS=Homo sapiens OX=9606 GN=DYNLL1 PE=1 SV=1	P63167	DIAAHIKK	37	44	DIAAHIKK	DYNLL1	221107	35330
Dynein light chain 2, cytoplasmic OS=Homo sapiens OX=9606 GN=DYNLL2 PE=1 SV=1	Q96FJ2	NADMSEDMQQDAVDCATQAMEK	10	31	NADMSEDMQQDAVDC[CAM]ATQAMEK	DYNLL2	0	31183
Dynein light chain 2, cytoplasmic OS=Homo sapiens OX=9606 GN=DYNLL2 PE=1 SV=1	Q96FJ2	NADMSEDMQQDAVDCATQAMEK	10	31	NADMSEDMQQDAVDC[CAM]ATQAMEK	DYNLL2	169368	643597
Dynein light chain 2, cytoplasmic OS=Homo sapiens OX=9606 GN=DYNLL2 PE=1 SV=1	Q96FJ2	NADMSEDMQQDAVDCATQAMEK	10	31	NADM[Oxi]SEDMQQDAVDC[CAM]ATQAMEK	DYNLL2
Dynein light chain 2, cytoplasmic OS=Homo sapiens OX=9606 GN=DYNLL2 PE=1 SV=1	Q96FJ2	NADMSEDMQQDAVDCATQAMEK	10	31	NADM[Oxi]SEDMQQDAVDC[CAM]ATQAMEK	DYNLL2
Dynein light chain 2, cytoplasmic OS=Homo sapiens OX=9606 GN=DYNLL2 PE=1 SV=1	Q96FJ2	NADMSEDMQQDAVDCATQAMEK	10	31	NADMSEDM[Oxi]QQDAVDC[CAM]ATQAMEK	DYNLL2
Dynein light chain 2, cytoplasmic OS=Homo sapiens OX=9606 GN=DYNLL2 PE=1 SV=1	Q96FJ2	NADMSEDMQQDAVDCATQAMEK	10	31	NADMSEDM[Oxi]QQDAVDC[CAM]ATQAMEK	DYNLL2
Dynein light chain 2, cytoplasmic OS=Homo sapiens OX=9606 GN=DYNLL2 PE=1 SV=1	Q96FJ2	NADMSEDMQQDAVDCATQAMEK	10	31	NADMSEDMQQDAVDC[CAM]ATQAM[Oxi]EK	DYNLL2
Dynein light chain 2, cytoplasmic OS=Homo sapiens OX=9606 GN=DYNLL2 PE=1 SV=1	Q96FJ2	NADMSEDMQQDAVDCATQAMEK	10	31	NADMSEDMQQDAVDC[CAM]ATQAM[Oxi]EK	DYNLL2
Dynein light chain 2, cytoplasmic OS=Homo sapiens OX=9606 GN=DYNLL2 PE=1 SV=1	Q96FJ2	NADMSEDMQQDAVDCATQAMEK	10	31	NADM[Oxi]SEDM[Oxi]QQDAVDC[CAM]ATQAMEK	DYNLL2	0	0
Dynein light chain 2, cytoplasmic OS=Homo sapiens OX=9606 GN=DYNLL2 PE=1 SV=1	Q96FJ2	NADMSEDMQQDAVDCATQAMEK	10	31	NADM[Oxi]SEDM[Oxi]QQDAVDC[CAM]ATQAMEK	DYNLL2
Dynein light chain 2, cytoplasmic OS=Homo sapiens OX=9606 GN=DYNLL2 PE=1 SV=1	Q96FJ2	NADMSEDMQQDAVDCATQAMEK	10	31	NADM[Oxi]SEDMQQDAVDC[CAM]ATQAM[Oxi]EK	DYNLL2
Dynein light chain 2, cytoplasmic OS=Homo sapiens OX=9606 GN=DYNLL2 PE=1 SV=1	Q96FJ2	NADMSEDMQQDAVDCATQAMEK	10	31	NADM[Oxi]SEDMQQDAVDC[CAM]ATQAM[Oxi]EK	DYNLL2
Dynein light chain 2, cytoplasmic OS=Homo sapiens OX=9606 GN=DYNLL2 PE=1 SV=1	Q96FJ2	NADMSEDMQQDAVDCATQAMEK	10	31	NADMSEDM[Oxi]QQDAVDC[CAM]ATQAM[Oxi]EK	DYNLL2
Dynein light chain 2, cytoplasmic OS=Homo sapiens OX=9606 GN=DYNLL2 PE=1 SV=1	Q96FJ2	NADMSEDMQQDAVDCATQAMEK	10	31	NADMSEDM[Oxi]QQDAVDC[CAM]ATQAM[Oxi]EK	DYNLL2
Dynein light chain 2, cytoplasmic OS=Homo sapiens OX=9606 GN=DYNLL2 PE=1 SV=1	Q96FJ2	NADMSEDMQQDAVDCATQAMEK	10	31	NADM[Oxi]SEDM[Oxi]QQDAVDC[CAM]ATQAM[Oxi]EK	DYNLL2
Dynein light chain 2, cytoplasmic OS=Homo sapiens OX=9606 GN=DYNLL2 PE=1 SV=1	Q96FJ2	NADMSEDMQQDAVDCATQAMEK	10	31	NADM[Oxi]SEDM[Oxi]QQDAVDC[CAM]ATQAM[Oxi]EK	DYNLL2
Dynein light chain 2, cytoplasmic OS=Homo sapiens OX=9606 GN=DYNLL2 PE=1 SV=1	Q96FJ2	YNIEKDIAAYIK	32	43	YNIEKDIAAYIK	DYNLL2
Dynein light chain 2, cytoplasmic OS=Homo sapiens OX=9606 GN=DYNLL2 PE=1 SV=1	Q96FJ2	YNIEKDIAAYIK	32	43	YNIEKDIAAYIK	DYNLL2	351174	824352
Dynein light chain 2, cytoplasmic OS=Homo sapiens OX=9606 GN=DYNLL2 PE=1 SV=1	Q96FJ2	DIAAYIK	37	43	DIAAYIK	DYNLL2	350416	28872
Dynein light chain 2, cytoplasmic OS=Homo sapiens OX=9606 GN=DYNLL2 PE=1 SV=1	Q96FJ2	DIAAYIK	37	43	DIAAYIK	DYNLL2	378650	30525
Dynein light chain 2, cytoplasmic OS=Homo sapiens OX=9606 GN=DYNLL2 PE=1 SV=1	Q96FJ2	DIAAYIKK	37	44	DIAAYIKK	DYNLL2	1095120	1686647
Dynein light chain 2, cytoplasmic OS=Homo sapiens OX=9606 GN=DYNLL2 PE=1 SV=1	Q96FJ2	DIAAYIKK	37	44	DIAAYIKK	DYNLL2
Dynein light chain 2, cytoplasmic OS=Homo sapiens OX=9606 GN=DYNLL2 PE=1 SV=1	Q96FJ2	YNPTWHCIVGR	50	60	YNPTWHC[CAM]IVGR	DYNLL2
Dynein light chain 2, cytoplasmic OS=Homo sapiens OX=9606 GN=DYNLL2 PE=1 SV=1	Q96FJ2	YNPTWHCIVGR	50	60	YNPTWHC[CAM]IVGR	DYNLL2
Dynein light chain 2, cytoplasmic OS=Homo sapiens OX=9606 GN=DYNLL2 PE=1 SV=1	Q96FJ2	NFGSYVTHETK	61	71	NFGSYVTHETK	DYNLL1 / DYNLL2	2201228	535381
Dynein light chain 2, cytoplasmic OS=Homo sapiens OX=9606 GN=DYNLL2 PE=1 SV=1	Q96FJ2	NFGSYVTHETK	61	71	NFGSYVTHETK	DYNLL1 / DYNLL2	207828	0
Dynein light chain 2, cytoplasmic OS=Homo sapiens OX=9606 GN=DYNLL2 PE=1 SV=1	Q96FJ2	HFIYFYLGQVAILLFK	72	87	HFIYFYLGQVAILLFK	DYNLL2
Dynein light chain 2, cytoplasmic OS=Homo sapiens OX=9606 GN=DYNLL2 PE=1 SV=1	Q96FJ2	HFIYFYLGQVAILLFK	72	87	HFIYFYLGQVAILLFK	DYNLL2

## Sheet: summed intensities
Protein (gene name)	Sample 003 (Actl7b) Total Area	Sample 005 (WT) Total Area	comment
Actl7b	711165857	598774	many specific peptides
DYNLL1	5202779	1918384	few, but clear and specific peptide
DYNLL2	2344728	3245176	weak evidence
DYNLL1 / DYNLL2 (unspezifisch)	2409056	535381	detecting one peptide similar in both proteins
