# Supplementary material for: Actl7b deficiency leads to mislocalization of LC8 type dynein light chains and disruption of murine spermatogenesis
Source: Development. 2023 Oct 27;150(21):dev201593. doi: 10.1242/dev.201593 (PMC10652042; doi:10.1242/dev.201593)
Supplement: Table S3. Mass spectrometry datasets of whole testes lysates from wild-type, Actl7b+/- and Aclt7b-/- male mice. [file develop-150-201593-TableS3.xlsx]

## Sheet: ProteinGroups
Protein Group ID	Group Description	# Proteins	# Unique Peptides	# Peptides	# Isoforms	# PSMs	Found in Sample: [S47] F6: 129N, Sample, ACTL7B-HET, 01, 8937, Preomics	Found in Sample: [S48] F6: 129C, Sample, ACTL7B-HET, 02, 4829, Preomics	Found in Sample: [S49] F6: 130N, Sample, ACTL7B-HET, 03, 8938, Preomics	Found in Sample: [S50] F6: 130C, Sample, ACTL7B-HET, 04, 8926, Preomics	Found in Sample: [S51] F6: 131N, Sample, ACTL7B-HET, 05, 8927, Preomics	Found in Sample: [S52] F6: 131C, Sample, ACTL7B-HOM, 01, 8934, Preomics	Found in Sample: [S53] F6: 132N, Sample, ACTL7B-HOM, 02, 8935, Preomics	Found in Sample: [S54] F6: 132C, Sample, ACTL7B-HOM, 03, 8936, Preomics	Found in Sample: [S55] F6: 133N, Sample, ACTL7B-HOM, 04, 8929, Preomics	Found in Sample: [S56] F6: 133C, Sample, ACTL7B-HOM, 05, 4877, Preomics	Found in Sample: [S42] F6: 126, Sample, WT, 01, 8940, Preomics	Found in Sample: [S43] F6: 127N, Sample, WT, 02, 4836, Preomics	Found in Sample: [S44] F6: 127C, Sample, WT, 03, 8943, Preomics	Found in Sample: [S45] F6: 128N, Sample, WT, 04, 7340, Preomics	Found in Sample: [S46] F6: 128C, Sample, WT, 05, 7342, Preomics
682	[Master Protein] Cytoplasmic dynein 1 heavy chain 1 OS=Mus musculus OX=10090 GN=Dync1h1 PE=1 SV=2	1	153	153	162	245	Found	Found	Found	Found	Found	Found	Found	Found	Found	Found	Found	Found	Found	Found	Found
5686	[Master Protein] Plectin OS=Mus musculus OX=10090 GN=Plec PE=1 SV=3	2	139	140	142	179	Found	Found	Found	Found	Found	Found	Found	Found	Found	Found	Found	Found	Found	Found	Found
2965	[Master Protein] Spectrin alpha chain, non-erythrocytic 1 OS=Mus musculus OX=10090 GN=Sptan1 PE=1 SV=4	1	115	116	119	172	Found	Found	Found	Found	Found	Found	Found	Found	Found	Found	Found	Found	Found	Found	Found
2133	[Master Protein] Nesprin-2 OS=Mus musculus OX=10090 GN=Syne2 PE=1 SV=2	1	91	91	91	117	Found	Found	Found	Found	Found	Found	Found	Found	Found	Found	Found	Found	Found	Found	Found
2015	[Master Protein] Spectrin beta chain, non-erythrocytic 1 OS=Mus musculus OX=10090 GN=Sptbn1 PE=1 SV=2	1	80	82	86	108	Found	Found	Found	Found	Found	Found	Found	Found	Found	Found	Found	Found	Found	Found	Found
4746	[Master Protein] A-kinase anchor protein 12 OS=Mus musculus OX=10090 GN=Akap12 PE=1 SV=1	1	78	78	79	161	Found	Found	Found	Found	Found	Found	Found	Found	Found	Found	Found	Found	Found	Found	Found
4423	[Master Protein] Ribosome-binding protein 1 OS=Mus musculus OX=10090 GN=Rrbp1 PE=1 SV=2	1	73	73	74	109	Found	Found	Found	Found	Found	Found	Found	Found	Found	Found	Found	Found	Found	Found	Found
5293	[Master Protein] Filamin-A OS=Mus musculus OX=10090 GN=Flna PE=1 SV=5	1	71	76	76	101	Found	Found	Found	Found	Found	Found	Found	Found	Found	Found	Found	Found	Found	Found	Found
1506	[Master Protein] Nucleoprotein TPR OS=Mus musculus OX=10090 GN=Tpr PE=1 SV=1	1	71	71	71	97	Found	Found	Found	Found	Found	Found	Found	Found	Found	Found	Found	Found	Found	Found	Found
4296	[Master Protein] Myosin-11 OS=Mus musculus OX=10090 GN=Myh11 PE=1 SV=1	2	67	86	88	161	Found	Found	Found	Found	Found	Found	Found	Found	Found	Found	Found	Found	Found	Found	Found
425	[Master Protein] Cytoplasmic dynein 2 heavy chain 1 OS=Mus musculus OX=10090 GN=Dync2h1 PE=1 SV=1	1	67	67	69	88	Found	Found	Found	Found	Found	Found	Found	Found	Found	Found	Found	Found	Found	Found	Found
96	[Master Protein] Vinculin OS=Mus musculus OX=10090 GN=Vcl PE=1 SV=4	1	63	63	69	129	Found	Found	Found	Found	Found	Found	Found	Found	Found	Found	Found	Found	Found	Found	Found
2445	[Master Protein] eIF-2-alpha kinase activator GCN1 OS=Mus musculus OX=10090 GN=Gcn1 PE=1 SV=1	2	63	63	64	89	Found	Found	Found	Found	Found	Found	Found	Found	Found	Found	Found	Found	Found	Found	Found
5734	[Master Protein] Talin-1 OS=Mus musculus OX=10090 GN=Tln1 PE=1 SV=2	1	61	68	72	107	Found	Found	Found	Found	Found	Found	Found	Found	Found	Found	Found	Found	Found	Found	Found
783	[Master Protein] Transitional endoplasmic reticulum ATPase OS=Mus musculus OX=10090 GN=Vcp PE=1 SV=4	2	60	61	79	287	Found	Found	Found	Found	Found	Found	Found	Found	Found	Found	Found	Found	Found	Found	Found
3044	[Master Protein] Heat shock 70 kDa protein 4L OS=Mus musculus OX=10090 GN=Hspa4l PE=1 SV=2	1	58	60	74	196	Found	Found	Found	Found	Found	Found	Found	Found	Found	Found	Found	Found	Found	Found	Found
2275	[Master Protein] Fatty acid synthase OS=Mus musculus OX=10090 GN=Fasn PE=1 SV=2	1	58	58	60	82	Found	Found	Found	Found	Found	Found	Found	Found	Found	Found	Found	Found	Found	Found	Found
1122	[Master Protein] Clathrin heavy chain 1 OS=Mus musculus OX=10090 GN=Cltc PE=1 SV=3	1	54	54	65	127	Found	Found	Found	Found	Found	Found	Found	Found	Found	Found	Found	Found	Found	Found	Found
282	[Master Protein] Microtubule-associated protein 4 OS=Mus musculus OX=10090 GN=Map4 PE=1 SV=3	2	54	54	57	104	Found	Found	Found	Found	Found	Found	Found	Found	Found	Found	Found	Found	Found	Found	Found
1732	[Master Protein] Acrosomal protein KIAA1210 OS=Mus musculus OX=10090 GN=Kiaa1210 PE=1 SV=1	1	54	54	57	95	Found	Found	Found	Found	Found	Found	Found	Found	Found	Found	Found	Found	Found	Found	Found
2425	[Master Protein] Microtubule-associated protein 1B OS=Mus musculus OX=10090 GN=Map1b PE=1 SV=2	2	54	54	54	70	Found	Found	Found	Found	Found	Found	Found	Found	Found	Found	Found	Found	Found	Found	Found
2361	[Master Protein] Nuclear autoantigenic sperm protein OS=Mus musculus OX=10090 GN=Nasp PE=1 SV=2	1	53	53	60	180	Found	Found	Found	Found	Found	Found	Found	Found	Found	Found	Found	Found	Found	Found	Found
5719	[Master Protein] Hypoxia up-regulated protein 1 OS=Mus musculus OX=10090 GN=Hyou1 PE=1 SV=1	1	50	50	60	161	Found	Found	Found	Found	Found	Found	Found	Found	Found	Found	Found	Found	Found	Found	Found
787	[Master Protein] Eukaryotic translation initiation factor 3 subunit A OS=Mus musculus OX=10090 GN=Eif3a PE=1 SV=5	1	48	48	50	74	Found	Found	Found	Found	Found	Found	Found	Found	Found	Found	Found	Found	Found	Found	Found
1148	[Master Protein] Heat shock 70 kDa protein 4 OS=Mus musculus OX=10090 GN=Hspa4 PE=1 SV=1	1	47	50	57	123	Found	Found	Found	Found	Found	Found	Found	Found	Found	Found	Found	Found	Found	Found	Found
5545	[Master Protein] Endoplasmin OS=Mus musculus OX=10090 GN=Hsp90b1 PE=1 SV=2	1	47	48	63	290	Found	Found	Found	Found	Found	Found	Found	Found	Found	Found	Found	Found	Found	Found	Found
4646	[Master Protein] Myosin-9 OS=Mus musculus OX=10090 GN=Myh9 PE=1 SV=4	1	46	62	62	87	Found	Found	Found	Found	Found	Found	Found	Found	Found	Found	Found	Found	Found	Found	Found
81	[Master Protein] Endoplasmic reticulum chaperone BiP OS=Mus musculus OX=10090 GN=Hspa5 PE=1 SV=3	1	45	50	60	506	Found	Found	Found	Found	Found	Found	Found	Found	Found	Found	Found	Found	Found	Found	Found
4520	[Master Protein] Cingulin OS=Mus musculus OX=10090 GN=Cgn PE=1 SV=1	2	45	46	46	66	Found	Found	Found	Found	Found	Found	Found	Found	Found	Found	Found	Found	Found	Found	Found
2332	[Master Protein] Protein disulfide-isomerase A3 OS=Mus musculus OX=10090 GN=Pdia3 PE=1 SV=2	1	44	44	49	182	Found	Found	Found	Found	Found	Found	Found	Found	Found	Found	Found	Found	Found	Found	Found
4772	[Master Protein] Importin-5 OS=Mus musculus OX=10090 GN=Ipo5 PE=1 SV=3	2	44	44	64	166	Found	Found	Found	Found	Found	Found	Found	Found	Found	Found	Found	Found	Found	Found	Found
1400	[Master Protein] Tripeptidyl-peptidase 2 OS=Mus musculus OX=10090 GN=Tpp2 PE=1 SV=3	1	44	44	46	82	Found	Found	Found	Found	Found	Found	Found	Found	Found	Found	Found	Found	Found	Found	Found
4699	[Master Protein] Tudor domain-containing protein 6 OS=Mus musculus OX=10090 GN=Tdrd6 PE=1 SV=1	1	44	44	46	68	Found	Found	Found	Found	Found	Found	Found	Found	Found	Found	Found	Found	Found	Found	Found
2322	[Master Protein] Dynein axonemal heavy chain 17 OS=Mus musculus OX=10090 GN=Dnah17 PE=1 SV=2	1	43	45	45	51	Found	Found	Found	Found	Found	Found	Found	Found	Found	Found	Found	Found	Found	Found	Found
1149	[Master Protein] Pre-mRNA-processing-splicing factor 8 OS=Mus musculus OX=10090 GN=Prpf8 PE=1 SV=2	1	43	43	44	60	Found	Found	Found	Found	Found	Found	Found	Found	Found	Found	Found	Found	Found	Found	Found
5940	[Master Protein] Myosin-10 OS=Mus musculus OX=10090 GN=Myh10 PE=1 SV=2	1	42	58	58	80	Found	Found	Found	Found	Found	Found	Found	Found	Found	Found	Found	Found	Found	Found	Found
5833	[Master Protein] Vimentin OS=Mus musculus OX=10090 GN=Vim PE=1 SV=3	20	42	46	56	230	Found	Found	Found	Found	Found	Found	Found	Found	Found	Found	Found	Found	Found	Found	Found
5065	[Master Protein] Cullin-associated NEDD8-dissociated protein 1 OS=Mus musculus OX=10090 GN=Cand1 PE=1 SV=2	2	42	42	44	93	Found	Found	Found	Found	Found	Found	Found	Found	Found	Found	Found	Found	Found	Found	Found
1587	[Master Protein] Stress-induced-phosphoprotein 1 OS=Mus musculus OX=10090 GN=Stip1 PE=1 SV=1	2	41	41	47	114	Found	Found	Found	Found	Found	Found	Found	Found	Found	Found	Found	Found	Found	Found	Found
4846	[Master Protein] Heterogeneous nuclear ribonucleoprotein M OS=Mus musculus OX=10090 GN=Hnrnpm PE=1 SV=3	2	41	41	50	89	Found	Found	Found	Found	Found	Found	Found	Found	Found	Found	Found	Found	Found	Found	Found
5937	[Master Protein] E3 ubiquitin-protein ligase UBR4 OS=Mus musculus OX=10090 GN=Ubr4 PE=1 SV=1	1	41	41	41	52	Found	Found	Found	Found	Found	Found	Found	Found	Found	Found	Found	Found	Found	Found	Found
4438	[Master Protein] Golgin subfamily A member 4 OS=Mus musculus OX=10090 GN=Golga4 PE=1 SV=2	1	41	41	41	48	Found	Found	Found	Found	Found	Found	Found	Found	Found	Found	Found	Found	Found	Found	Found
5728	[Master Protein] Heat shock-related 70 kDa protein 2 OS=Mus musculus OX=10090 GN=Hspa2 PE=1 SV=2	1	40	62	77	828	Found	Found	Found	Found	Found	Found	Found	Found	Found	Found	Found	Found	Found	Found	Found
5141	[Master Protein] 60 kDa heat shock protein, mitochondrial OS=Mus musculus OX=10090 GN=Hspd1 PE=1 SV=1	1	40	40	49	167	Found	Found	Found	Found	Found	Found	Found	Found	Found	Found	Found	Found	Found	Found	Found
2437	[Master Protein] Nucleolin OS=Mus musculus OX=10090 GN=Ncl PE=1 SV=2	1	40	40	41	107	Found	Found	Found	Found	Found	Found	Found	Found	Found	Found	Found	Found	Found	Found	Found
402	[Master Protein] Apoptotic chromatin condensation inducer in the nucleus OS=Mus musculus OX=10090 GN=Acin1 PE=1 SV=3	2	40	40	41	64	Found	Found	Found	Found	Found	Found	Found	Found	Found	Found	Found	Found	Found	Found	Found
793	[Master Protein] U5 small nuclear ribonucleoprotein 200 kDa helicase OS=Mus musculus OX=10090 GN=Snrnp200 PE=1 SV=1	1	40	40	42	57	Found	Found	Found	Found	Found	Found	Found	Found	Found	Found	Found	Found	Found	Found	Found
3862	[Master Protein] Bifunctional glutamate/proline--tRNA ligase OS=Mus musculus OX=10090 GN=Eprs1 PE=1 SV=4	1	40	40	41	56	Found	Found	Found	Found	Found	Found	Found	Found	Found	Found	Found	Found	Found	Found	Found
1860	[Master Protein] Nuclear mitotic apparatus protein 1 OS=Mus musculus OX=10090 GN=Numa1 PE=1 SV=1	1	40	40	40	49	Found	Found	Found	Found	Found	Found	Found	Found	Found	Found	Found	Found	Found	Found	Found
6011	[Master Protein] Dynein axonemal heavy chain 8 OS=Mus musculus OX=10090 GN=Dnah8 PE=1 SV=2	2	39	40	40	49	Found	Found	Found	Found	Found	Found	Found	Found	Found	Found	Found	Found	Found	Found	Found
3536	[Master Protein] T-complex protein 1 subunit theta OS=Mus musculus OX=10090 GN=Cct8 PE=1 SV=3	1	39	39	46	104	Found	Found	Found	Found	Found	Found	Found	Found	Found	Found	Found	Found	Found	Found	Found
1450	[Master Protein] Cytoskeleton-associated protein 5 OS=Mus musculus OX=10090 GN=Ckap5 PE=1 SV=1	1	39	39	40	59	Found	Found	Found	Found	Found	Found	Found	Found	Found	Found	Found	Found	Found	Found	Found
4528	[Master Protein] Stress-70 protein, mitochondrial OS=Mus musculus OX=10090 GN=Hspa9 PE=1 SV=3	1	38	40	45	115	Found	Found	Found	Found	Found	Found	Found	Found	Found	Found	Found	Found	Found	Found	Found
129	[Master Protein] Protein disulfide-isomerase OS=Mus musculus OX=10090 GN=P4hb PE=1 SV=2	1	38	38	41	95	Found	Found	Found	Found	Found	Found	Found	Found	Found	Found	Found	Found	Found	Found	Found
5844	[Master Protein] Piwi-like protein 1 OS=Mus musculus OX=10090 GN=Piwil1 PE=1 SV=1	1	38	38	41	81	Found	Found	Found	Found	Found	Found	Found	Found	Found	Found	Found	Found	Found	Found	Found
284	[Master Protein] Transport and Golgi organization protein 1 homolog OS=Mus musculus OX=10090 GN=Mia3 PE=1 SV=2	1	38	38	38	48	Found	Found	Found	Found	Found	Found	Found	Found	Found	Found	Found	Found	Found	Found	Found
453	[Master Protein] PC4 and SFRS1-interacting protein OS=Mus musculus OX=10090 GN=Psip1 PE=1 SV=1	1	37	38	43	104	Found	Found	Found	Found	Found	Found	Found	Found	Found	Found	Found	Found	Found	Found	Found
2302	[Master Protein] Prelamin-A/C OS=Mus musculus OX=10090 GN=Lmna PE=1 SV=2	1	37	38	39	58	Found	Found	Found	Found	Found	Found	Found	Found	Found	Found	Found	Found	Found	Found	Found
1782	[Master Protein] MICOS complex subunit Mic60 OS=Mus musculus OX=10090 GN=Immt PE=1 SV=1	1	37	37	39	72	Found	Found	Found	Found	Found	Found	Found	Found	Found	Found	Found	Found	Found	Found	Found
2135	[Master Protein] Pericentriolar material 1 protein OS=Mus musculus OX=10090 GN=Pcm1 PE=1 SV=2	1	37	37	37	48	Found	Found	Found	Found	Found	Found	Found	Found	Found	Found	Found	Found	Found	Found	Found
3452	[Master Protein] Eukaryotic translation initiation factor 4 gamma 3 OS=Mus musculus OX=10090 GN=Eif4g3 PE=1 SV=2	1	36	41	41	57	Found	Found	Found	Found	Found	Found	Found	Found	Found	Found	Found	Found	Found	Found	Found
693	[Master Protein] Elongation factor 2 OS=Mus musculus OX=10090 GN=Eef2 PE=1 SV=2	1	36	37	45	108	Found	Found	Found	Found	Found	Found	Found	Found	Found	Found	Found	Found	Found	Found	Found
3357	[Master Protein] Serotransferrin OS=Mus musculus OX=10090 GN=Tf PE=1 SV=1	6	36	37	40	94	Found	Found	Found	Found	Found	Found	Found	Found	Found	Found	Found	Found	Found	Found	Found
417	[Master Protein] Intermembrane lipid transfer protein VPS13A OS=Mus musculus OX=10090 GN=Vps13a PE=1 SV=1	1	36	37	38	44	Found	Found	Found	Found	Found	Found	Found	Found	Found	Found	Found	Found	Found	Found	Found
4459	[Master Protein] Calnexin OS=Mus musculus OX=10090 GN=Canx PE=1 SV=1	1	36	36	43	144	Found	Found	Found	Found	Found	Found	Found	Found	Found	Found	Found	Found	Found	Found	Found
5667	[Master Protein] A-kinase anchor protein 4 OS=Mus musculus OX=10090 GN=Akap4 PE=1 SV=1	1	36	36	54	133	Found	Found	Found	Found	Found	Found	Found	Found	Found	Found	Found	Found	Found	Found	Found
5490	[Master Protein] Protein disulfide-isomerase A4 OS=Mus musculus OX=10090 GN=Pdia4 PE=1 SV=3	1	36	36	43	96	Found	Found	Found	Found	Found	Found	Found	Found	Found	Found	Found	Found	Found	Found	Found
95	[Master Protein] Ubiquitin carboxyl-terminal hydrolase 5 OS=Mus musculus OX=10090 GN=Usp5 PE=1 SV=1	1	36	36	39	81	Found	Found	Found	Found	Found	Found	Found	Found	Found	Found	Found	Found	Found	Found	Found
2746	[Master Protein] Murinoglobulin-1 OS=Mus musculus OX=10090 GN=Mug1 PE=1 SV=3	2	36	36	42	55	Found	Found	Found	Found	Found	Found	Found	Found	Found	Found	Found	Found	Found	Found	Found
4721	[Master Protein] Albumin OS=Mus musculus OX=10090 GN=Alb PE=1 SV=3	1	35	38	42	288	Found	Found	Found	Found	Found	Found	Found	Found	Found	Found	Found	Found	Found	Found	Found
3544	[Master Protein] Cytosolic 10-formyltetrahydrofolate dehydrogenase OS=Mus musculus OX=10090 GN=Aldh1l1 PE=1 SV=1	1	35	37	40	58	Found	Found	Found	Found	Found	Found	Found	Found	Found	Found	Found	Found	Found	Found	Found
3281	[Master Protein] Calmegin OS=Mus musculus OX=10090 GN=Clgn PE=1 SV=2	1	35	35	40	139	Found	Found	Found	Found	Found	Found	Found	Found	Found	Found	Found	Found	Found	Found	Found
2495	[Master Protein] Dolichyl-diphosphooligosaccharide--protein glycosyltransferase subunit 1 OS=Mus musculus OX=10090 GN=Rpn1 PE=1 SV=1	1	35	35	36	70	Found	Found	Found	Found	Found	Found	Found	Found	Found	Found	Found	Found	Found	Found	Found
2173	[Master Protein] Alanine--tRNA ligase, cytoplasmic OS=Mus musculus OX=10090 GN=Aars1 PE=1 SV=1	1	35	35	39	65	Found	Found	Found	Found	Found	Found	Found	Found	Found	Found	Found	Found	Found	Found	Found
5260	[Master Protein] ATP-citrate synthase OS=Mus musculus OX=10090 GN=Acly PE=1 SV=1	1	35	35	37	60	Found	Found	Found	Found	Found	Found	Found	Found	Found	Found	Found	Found	Found	Found	Found
2306	[Master Protein] UDP-glucose:glycoprotein glucosyltransferase 1 OS=Mus musculus OX=10090 GN=Uggt1 PE=1 SV=4	1	35	35	38	55	Found	Found	Found	Found	Found	Found	Found	Found	Found	Found	Found	Found	Found	Found	Found
2988	[Master Protein] E3 ubiquitin-protein ligase TRIP12 OS=Mus musculus OX=10090 GN=Trip12 PE=1 SV=1	1	35	35	36	49	Found	Found	Found	Found	Found	Found	Found	Found	Found	Found	Found	Found	Found	Found	Found
933	[Master Protein] Calreticulin OS=Mus musculus OX=10090 GN=Calr PE=1 SV=1	1	34	34	37	215	Found	Found	Found	Found	Found	Found	Found	Found	Found	Found	Found	Found	Found	Found	Found
4645	[Master Protein] Aconitate hydratase, mitochondrial OS=Mus musculus OX=10090 GN=Aco2 PE=1 SV=1	1	34	34	41	97	Found	Found	Found	Found	Found	Found	Found	Found	Found	Found	Found	Found	Found	Found	Found
5894	[Master Protein] Matrin-3 OS=Mus musculus OX=10090 GN=Matr3 PE=1 SV=1	1	34	34	37	77	Found	Found	Found	Found	Found	Found	Found	Found	Found	Found	Found	Found	Found	Found	Found
3953	[Master Protein] DNA damage-binding protein 1 OS=Mus musculus OX=10090 GN=Ddb1 PE=1 SV=2	1	34	34	36	58	Found	Found	Found	Found	Found	Found	Found	Found	Found	Found	Found	Found	Found	Found	Found
1113	[Master Protein] Nardilysin OS=Mus musculus OX=10090 GN=Nrdc PE=1 SV=1	1	34	34	35	56	Found	Found	Found	Found	Found	Found	Found	Found	Found	Found	Found	Found	Found	Found	Found
5056	[Master Protein] Ubiquitin carboxyl-terminal hydrolase 7 OS=Mus musculus OX=10090 GN=Usp7 PE=1 SV=1	1	34	34	37	53	Found	Found	Found	Found	Found	Found	Found	Found	Found	Found	Found	Found	Found	Found	Found
2215	[Master Protein] Complement C3 OS=Mus musculus OX=10090 GN=C3 PE=1 SV=3	3	34	34	36	43	Found	Found	Found	Found	Found	Found	Found	Found	Found	Found	Found	Found	Found	Found	Found
1511	[Master Protein] Band 4.1-like protein 2 OS=Mus musculus OX=10090 GN=Epb41l2 PE=1 SV=2	1	33	37	38	66	Found	Found	Found	Found	Found	Found	Found	Found	Found	Found	Found	Found	Found	Found	Found
383	[Master Protein] Heterogeneous nuclear ribonucleoproteins A2/B1 OS=Mus musculus OX=10090 GN=Hnrnpa2b1 PE=1 SV=2	1	33	35	43	145	Found	Found	Found	Found	Found	Found	Found	Found	Found	Found	Found	Found	Found	Found	Found
381	[Master Protein] Dynein axonemal heavy chain 3 OS=Mus musculus OX=10090 GN=Dnah3 PE=1 SV=2	1	33	34	34	38	Found	Found	Found	Found	Found	Found	Found	Found	Found	Found	Found	Found	Found	Found	Found
2340	[Master Protein] ATP synthase subunit beta, mitochondrial OS=Mus musculus OX=10090 GN=Atp5f1b PE=1 SV=2	1	33	33	48	199	Found	Found	Found	Found	Found	Found	Found	Found	Found	Found	Found	Found	Found	Found	Found
175	[Master Protein] Pyruvate kinase PKM OS=Mus musculus OX=10090 GN=Pkm PE=1 SV=4	2	33	33	38	101	Found	Found	Found	Found	Found	Found	Found	Found	Found	Found	Found	Found	Found	Found	Found
2863	[Master Protein] Protein disulfide-isomerase-like protein of the testis OS=Mus musculus OX=10090 GN=Pdilt PE=1 SV=2	1	33	33	35	75	Found	Found	Found	Found	Found	Found	Found	Found	Found	Found	Found	Found	Found	Found	Found
4840	[Master Protein] 26S proteasome non-ATPase regulatory subunit 2 OS=Mus musculus OX=10090 GN=Psmd2 PE=1 SV=1	1	33	33	35	68	Found	Found	Found	Found	Found	Found	Found	Found	Found	Found	Found	Found	Found	Found	Found
4714	[Master Protein] Cytoskeleton-associated protein 4 OS=Mus musculus OX=10090 GN=Ckap4 PE=1 SV=2	1	33	33	36	64	Found	Found	Found	Found	Found	Found	Found	Found	Found	Found	Found	Found	Found	Found	Found
1339	[Master Protein] Pyruvate carboxylase, mitochondrial OS=Mus musculus OX=10090 GN=Pc PE=1 SV=1	1	33	33	34	53	Found	Found	Found	Found	Found	Found	Found	Found	Found	Found	Found	Found	Found	Found	Found
1595	[Master Protein] Serine/arginine repetitive matrix protein 2 OS=Mus musculus OX=10090 GN=Srrm2 PE=1 SV=3	1	33	33	33	39	Found	Found	Found	Found	Found	Found	Found	Found	Found	Found	Found	Found	Found	Found	Found
331	[Master Protein] Heat shock protein HSP 90-alpha OS=Mus musculus OX=10090 GN=Hsp90aa1 PE=1 SV=4	1	32	46	58	267	Found	Found	Found	Found	Found	Found	Found	Found	Found	Found	Found	Found	Found	Found	Found
3565	[Master Protein] Lamin-B1 OS=Mus musculus OX=10090 GN=Lmnb1 PE=1 SV=3	1	32	36	39	59	Found	Found	Found	Found	Found	Found	Found	Found	Found	Found	Found	Found	Found	Found	Found
1908	[Master Protein] Trifunctional enzyme subunit alpha, mitochondrial OS=Mus musculus OX=10090 GN=Hadha PE=1 SV=1	1	32	32	41	94	Found	Found	Found	Found	Found	Found	Found	Found	Found	Found	Found	Found	Found	Found	Found
2660	[Master Protein] T-complex protein 1 subunit delta OS=Mus musculus OX=10090 GN=Cct4 PE=1 SV=3	1	32	32	37	79	Found	Found	Found	Found	Found	Found	Found	Found	Found	Found	Found	Found	Found	Found	Found
4766	[Master Protein] 26S proteasome non-ATPase regulatory subunit 1 OS=Mus musculus OX=10090 GN=Psmd1 PE=1 SV=1	1	32	32	35	63	Found	Found	Found	Found	Found	Found	Found	Found	Found	Found	Found	Found	Found	Found	Found
5835	[Master Protein] Leucine-rich PPR motif-containing protein, mitochondrial OS=Mus musculus OX=10090 GN=Lrpprc PE=1 SV=2	1	32	32	33	53	Found	Found	Found	Found	Found	Found	Found	Found	Found	Found	Found	Found	Found	Found	Found
5708	[Master Protein] ATP-dependent RNA helicase A OS=Mus musculus OX=10090 GN=Dhx9 PE=1 SV=2	1	32	32	34	50	Found	Found	Found	Found	Found	Found	Found	Found	Found	Found	Found	Found	Found	Found	Found
275	[Master Protein] Ras GTPase-activating-like protein IQGAP1 OS=Mus musculus OX=10090 GN=Iqgap1 PE=1 SV=2	1	31	35	37	52	Found	Found	Found	Found	Found	Found	Found	Found	Found	Found	Found	Found	Found	Found	Found
1394	[Master Protein] Aldehyde dehydrogenase, mitochondrial OS=Mus musculus OX=10090 GN=Aldh2 PE=1 SV=1	1	31	33	35	120	Found	Found	Found	Found	Found	Found	Found	Found	Found	Found	Found	Found	Found	Found	Found
356	[Master Protein] Thyroid hormone receptor-associated protein 3 OS=Mus musculus OX=10090 GN=Thrap3 PE=1 SV=1	1	31	32	32	54	Found	Found	Found	Found	Found	Found	Found	Found	Found	Found	Found	Found	Found	Found	Found
3387	[Master Protein] 116 kDa U5 small nuclear ribonucleoprotein component OS=Mus musculus OX=10090 GN=Eftud2 PE=1 SV=1	1	31	32	34	50	Found	Found	Found	Found	Found	Found	Found	Found	Found	Found	Found	Found	Found	Found	Found
3067	[Master Protein] Probable ubiquitin carboxyl-terminal hydrolase FAF-X OS=Mus musculus OX=10090 GN=Usp9x PE=1 SV=2	1	31	32	32	44	Found	Found	Found	Found	Found	Found	Found	Found	Found	Found	Found	Found	Found	Found	Found
2569	[Master Protein] ATP synthase subunit alpha, mitochondrial OS=Mus musculus OX=10090 GN=Atp5f1a PE=1 SV=1	1	31	31	36	99	Found	Found	Found	Found	Found	Found	Found	Found	Found	Found	Found	Found	Found	Found	Found
316	[Master Protein] Polyadenylate-binding protein 1 OS=Mus musculus OX=10090 GN=Pabpc1 PE=1 SV=2	1	31	31	41	84	Found	Found	Found	Found	Found	Found	Found	Found	Found	Found	Found	Found	Found	Found	Found
5412	[Master Protein] GMP synthase [glutamine-hydrolyzing] OS=Mus musculus OX=10090 GN=Gmps PE=1 SV=2	1	31	31	33	63	Found	Found	Found	Found	Found	Found	Found	Found	Found	Found	Found	Found	Found	Found	Found
5005	[Master Protein] Prolyl endopeptidase OS=Mus musculus OX=10090 GN=Prep PE=1 SV=1	1	31	31	32	53	Found	Found	Found	Found	Found	Found	Found	Found	Found	Found	Found	Found	Found	Found	Found
4197	[Master Protein] Splicing factor 3B subunit 1 OS=Mus musculus OX=10090 GN=Sf3b1 PE=1 SV=1	1	31	31	32	49	Found	Found	Found	Found	Found	Found	Found	Found	Found	Found	Found	Found	Found	Found	Found
5481	[Master Protein] Epidermal growth factor receptor substrate 15 OS=Mus musculus OX=10090 GN=Eps15 PE=1 SV=1	1	31	31	32	45	Found	Found	Found	Found	Found	Found	Found	Found	Found	Found	Found	Found	Found	Found	Found
1482	[Master Protein] Ankycorbin OS=Mus musculus OX=10090 GN=Rai14 PE=1 SV=1	1	31	31	31	41	Found	Found	Found	Found	Found	Found	Found	Found	Found	Found	Found	Found	Found	Found	Found
3680	[Master Protein] Fibrous sheath-interacting protein 2 OS=Mus musculus OX=10090 GN=Fsip2 PE=1 SV=3	1	31	31	31	38	Found	Found	Found	Found	Found	Found	Found	Found	Found	Found	Found	Found	Found	Found	Found
832	[Master Protein] Unconventional myosin-VIIa OS=Mus musculus OX=10090 GN=Myo7a PE=1 SV=2	2	31	31	32	34	Found	Found	Found	Found	Found	Found	Found	Found	Found	Found	Found	Found	Found	Found	Found
3863	[Master Protein] Heat shock cognate 71 kDa protein OS=Mus musculus OX=10090 GN=Hspa8 PE=1 SV=1	1	30	50	65	344	Found	Found	Found	Found	Found	Found	Found	Found	Found	Found	Found	Found	Found	Found	Found
5424	[Master Protein] Ubiquitin-like modifier-activating enzyme 1 OS=Mus musculus OX=10090 GN=Uba1 PE=1 SV=1	1	30	41	43	76	Found	Found	Found	Found	Found	Found	Found	Found	Found	Found	Found	Found	Found	Found	Found
1711	[Master Protein] Angiotensin-converting enzyme OS=Mus musculus OX=10090 GN=Ace PE=1 SV=3	1	30	31	33	68	Found	Found	Found	Found	Found	Found	Found	Found	Found	Found	Found	Found	Found	Found	Found
2922	[Master Protein] T-complex protein 1 subunit beta OS=Mus musculus OX=10090 GN=Cct2 PE=1 SV=4	1	30	30	37	156	Found	Found	Found	Found	Found	Found	Found	Found	Found	Found	Found	Found	Found	Found	Found
3417	[Master Protein] NADP-dependent malic enzyme OS=Mus musculus OX=10090 GN=Me1 PE=1 SV=2	1	30	30	40	108	Found	Found	Found	Found	Found	Found	Found	Found	Found	Found	Found	Found	Found	Found	Found
5410	[Master Protein] T-complex protein 1 subunit gamma OS=Mus musculus OX=10090 GN=Cct3 PE=1 SV=1	2	30	30	42	89	Found	Found	Found	Found	Found	Found	Found	Found	Found	Found	Found	Found	Found	Found	Found
5124	[Master Protein] T-complex protein 1 subunit eta OS=Mus musculus OX=10090 GN=Cct7 PE=1 SV=1	1	30	30	37	84	Found	Found	Found	Found	Found	Found	Found	Found	Found	Found	Found	Found	Found	Found	Found
5813	[Master Protein] Valine--tRNA ligase OS=Mus musculus OX=10090 GN=Vars1 PE=1 SV=1	1	30	30	30	52	Found	Found	Found	Found	Found	Found	Found	Found	Found	Found	Found	Found	Found	Found	Found
2476	[Master Protein] 2-oxoglutarate dehydrogenase complex component E1 OS=Mus musculus OX=10090 GN=Ogdh PE=1 SV=3	1	30	30	31	42	Found	Found	Found	Found	Found	Found	Found	Found	Found	Found	Found	Found	Found	Found	Found
3292	[Master Protein] Programmed cell death 6-interacting protein OS=Mus musculus OX=10090 GN=Pdcd6ip PE=1 SV=3	1	30	30	30	39	Found	Found	Found	Found	Found	Found	Found	Found	Found	Found	Found	Found	Found	Found	Found
4709	[Master Protein] La-related protein 1 OS=Mus musculus OX=10090 GN=Larp1 PE=1 SV=3	1	30	30	30	37	Found	Found	Found	Found	Found	Found	Found	Found	Found	Found	Found	Found	Found	Found	Found
187	[Master Protein] Tyrosine--tRNA ligase, cytoplasmic OS=Mus musculus OX=10090 GN=Yars1 PE=1 SV=3	1	30	30	30	36	Found	Found	Found	Found	Found	Found	Found	Found	Found	Found	Found	Found	Found	Found	Found
1211	[Master Protein] Tight junction protein ZO-1 OS=Mus musculus OX=10090 GN=Tjp1 PE=1 SV=2	1	29	30	30	36	Found	Found	Found	Found	Found	Found	Found	Found	Found	Found	Found	Found	Found	Found	Found
3535	[Master Protein] T-complex protein 1 subunit alpha OS=Mus musculus OX=10090 GN=Tcp1 PE=1 SV=3	1	29	29	32	87	Found	Found	Found	Found	Found	Found	Found	Found	Found	Found	Found	Found	Found	Found	Found
101	[Master Protein] Transcription intermediary factor 1-beta OS=Mus musculus OX=10090 GN=Trim28 PE=1 SV=3	1	29	29	33	84	Found	Found	Found	Found	Found	Found	Found	Found	Found	Found	Found	Found	Found	Found	Found
2511	[Master Protein] Exportin-2 OS=Mus musculus OX=10090 GN=Cse1l PE=1 SV=1	1	29	29	31	49	Found	Found	Found	Found	Found	Found	Found	Found	Found	Found	Found	Found	Found	Found	Found
834	[Master Protein] Regulator of nonsense transcripts 1 OS=Mus musculus OX=10090 GN=Upf1 PE=1 SV=2	1	29	29	29	41	Found	Found	Found	Found	Found	Found	Found	Found	Found	Found	Found	Found	Found	Found	Found
3068	[Master Protein] Intraflagellar transport protein 74 homolog OS=Mus musculus OX=10090 GN=Ift74 PE=1 SV=2	1	29	29	29	39	Found	Found	Found	Found	Found	Found	Found	Found	Found	Found	Found	Found	Found	Found	Found
2819	[Master Protein] Heat shock protein HSP 90-beta OS=Mus musculus OX=10090 GN=Hsp90ab1 PE=1 SV=3	1	28	43	49	184	Found	Found	Found	Found	Found	Found	Found	Found	Found	Found	Found	Found	Found	Found	Found
4936	[Master Protein] Eukaryotic translation initiation factor 4 gamma 1 OS=Mus musculus OX=10090 GN=Eif4g1 PE=1 SV=1	1	28	33	37	59	Found	Found	Found	Found	Found	Found	Found	Found	Found	Found	Found	Found	Found	Found	Found
2161	[Master Protein] Filamin-B OS=Mus musculus OX=10090 GN=Flnb PE=1 SV=3	1	28	32	32	38	Found	Found	Found	Found	Found	Found	Found	Found	Found	Found	Found	Found	Found	Found	Found
3215	[Master Protein] Thimet oligopeptidase OS=Mus musculus OX=10090 GN=Thop1 PE=1 SV=1	1	28	29	33	56	Found	Found	Found	Found	Found	Found	Found	Found	Found	Found	Found	Found	Found	Found	Found
4460	[Master Protein] Adenylyl cyclase-associated protein 1 OS=Mus musculus OX=10090 GN=Cap1 PE=1 SV=4	2	28	29	31	55	Found	Found	Found	Found	Found	Found	Found	Found	Found	Found	Found	Found	Found	Found	Found
1618	[Master Protein] Elongation factor 1-alpha 1 OS=Mus musculus OX=10090 GN=Eef1a1 PE=1 SV=3	3	28	28	37	140	Found	Found	Found	Found	Found	Found	Found	Found	Found	Found	Found	Found	Found	Found	Found
3447	[Master Protein] T-complex protein 1 subunit epsilon OS=Mus musculus OX=10090 GN=Cct5 PE=1 SV=1	1	28	28	40	119	Found	Found	Found	Found	Found	Found	Found	Found	Found	Found	Found	Found	Found	Found	Found
4778	[Master Protein] Importin subunit beta-1 OS=Mus musculus OX=10090 GN=Kpnb1 PE=1 SV=2	1	28	28	38	88	Found	Found	Found	Found	Found	Found	Found	Found	Found	Found	Found	Found	Found	Found	Found
2023	[Master Protein] Nuclear migration protein nudC OS=Mus musculus OX=10090 GN=Nudc PE=1 SV=1	1	28	28	33	76	Found	Found	Found	Found	Found	Found	Found	Found	Found	Found	Found	Found	Found	Found	Found
1447	[Master Protein] Nucleobindin-1 OS=Mus musculus OX=10090 GN=Nucb1 PE=1 SV=2	1	28	28	28	64	Found	Found	Found	Found	Found	Found	Found	Found	Found	Found	Found	Found	Found	Found	Found
776	[Master Protein] Exportin-1 OS=Mus musculus OX=10090 GN=Xpo1 PE=1 SV=1	1	28	28	33	61	Found	Found	Found	Found	Found	Found	Found	Found	Found	Found	Found	Found	Found	Found	Found
2833	[Master Protein] Carnitine O-palmitoyltransferase 2, mitochondrial OS=Mus musculus OX=10090 GN=Cpt2 PE=1 SV=2	1	28	28	30	57	Found	Found	Found	Found	Found	Found	Found	Found	Found	Found	Found	Found	Found	Found	Found
2991	[Master Protein] Catalase OS=Mus musculus OX=10090 GN=Cat PE=1 SV=4	3	28	28	28	57	Found	Found	Found	Found	Found	Found	Found	Found	Found	Found	Found	Found	Found	Found	Found
3720	[Master Protein] Proteasome adapter and scaffold protein ECM29 OS=Mus musculus OX=10090 GN=Ecpas PE=1 SV=3	1	28	28	31	39	Found	Found	Found	Found	Found	Found	Found	Found	Found	Found	Found	Found	Found	Found	Found
3677	[Master Protein] WD repeat-containing protein 35 OS=Mus musculus OX=10090 GN=Wdr35 PE=1 SV=3	1	28	28	29	38	Found	Found	Found	Found	Found	Found	Found	Found	Found	Found	Found	Found	Found	Found	Found
6007	[Master Protein] Neutral alpha-glucosidase AB OS=Mus musculus OX=10090 GN=Ganab PE=1 SV=1	1	28	28	29	38	Found	Found	Found	Found	Found	Found	Found	Found	Found	Found	Found	Found	Found	Found	Found
2309	[Master Protein] Dynactin subunit 1 OS=Mus musculus OX=10090 GN=Dctn1 PE=1 SV=3	1	28	28	29	37	Found	Found	Found	Found	Found	Found	Found	Found	Found	Found	Found	Found	Found	Found	Found
4048	[Master Protein] Proteasome activator complex subunit 4 OS=Mus musculus OX=10090 GN=Psme4 PE=1 SV=1	1	28	28	29	36	Found	Found	Found	Found	Found	Found	Found	Found	Found	Found	Found	Found	Found	Found	Found
5340	[Master Protein] Phospholipase B1, membrane-associated OS=Mus musculus OX=10090 GN=Plb1 PE=1 SV=2	1	28	28	29	36	Found	Found	Found	Found	Found	Found	Found	Found	Found	Found	Found	Found	Found	Found	Found
1735	[Master Protein] Early endosome antigen 1 OS=Mus musculus OX=10090 GN=Eea1 PE=1 SV=2	1	28	28	28	32	Found	Found	Found	Found	Found	Found	Found	Found	Found	Found	Found	Found	Found	Found	Found
3778	[Master Protein] Rab GTPase-binding effector protein 1 OS=Mus musculus OX=10090 GN=Rabep1 PE=1 SV=2	1	28	28	28	31	Found	Found	Found	Found	Found	Found	Found	Found	Found	Found	Found	Found	Found	Found	Found
5018	[Master Protein] Microtubule-actin cross-linking factor 1, isoforms 1/2/3/4 OS=Mus musculus OX=10090 GN=Macf1 PE=1 SV=2	1	27	55	56	63	Found	Found	Found	Found	Found	Found	Found	Found	Found	Found	Found	Found	Found	Found	Found
276	[Master Protein] Annexin A6 OS=Mus musculus OX=10090 GN=Anxa6 PE=1 SV=3	1	27	29	30	39	Found	Found	Found	Found	Found	Found	Found	Found	Found	Found	Found	Found	Found	Found	Found
3367	[Master Protein] Acrosin-binding protein OS=Mus musculus OX=10090 GN=Acrbp PE=1 SV=1	1	27	28	29	62	Found	Found	Found	Found	Found	Found	Found	Found	Found	Found	Found	Found	Found	Found	Found
3147	[Master Protein] Hexokinase-1 OS=Mus musculus OX=10090 GN=Hk1 PE=1 SV=3	2	27	28	29	42	Found	Found	Found	Found	Found	Found	Found	Found	Found	Found	Found	Found	Found	Found	Found
564	[Master Protein] CAP-Gly domain-containing linker protein 1 OS=Mus musculus OX=10090 GN=Clip1 PE=1 SV=1	1	27	28	29	31	Found	Found	Found	Found	Found	Found	Found	Found	Found	Found	Found	Found	Found	Found	Found
2729	[Master Protein] Peptidyl-prolyl cis-trans isomerase FKBP4 OS=Mus musculus OX=10090 GN=Fkbp4 PE=1 SV=5	1	27	27	31	67	Found	Found	Found	Found	Found	Found	Found	Found	Found	Found	Found	Found	Found	Found	Found
4023	[Master Protein] Xaa-Pro aminopeptidase 1 OS=Mus musculus OX=10090 GN=Xpnpep1 PE=1 SV=1	2	27	27	28	59	Found	Found	Found	Found	Found	Found	Found	Found	Found	Found	Found	Found	Found	Found	Found
2817	[Master Protein] Long-chain-fatty-acid--CoA ligase ACSBG1 OS=Mus musculus OX=10090 GN=Acsbg1 PE=1 SV=1	1	27	27	29	55	Found	Found	Found	Found	Found	Found	Found	Found	Found	Found	Found	Found	Found	Found	Found
563	[Master Protein] ATP-dependent RNA helicase DDX4 OS=Mus musculus OX=10090 GN=Ddx4 PE=1 SV=2	1	27	27	29	53	Found	Found	Found	Found	Found	Found	Found	Found	Found	Found	Found	Found	Found	Found	Found
158	[Master Protein] Aspartate--tRNA ligase, cytoplasmic OS=Mus musculus OX=10090 GN=Dars1 PE=1 SV=2	1	27	27	27	51	Found	Found	Found	Found	Found	Found	Found	Found	Found	Found	Found	Found	Found	Found	Found
2632	[Master Protein] A-kinase anchor protein 3 OS=Mus musculus OX=10090 GN=Akap3 PE=1 SV=2	1	27	27	31	49	Found	Found	Found	Found	Found	Found	Found	Found	Found	Found	Found	Found	Found	Found	Found
3622	[Master Protein] Sarcoplasmic/endoplasmic reticulum calcium ATPase 2 OS=Mus musculus OX=10090 GN=Atp2a2 PE=1 SV=2	3	27	27	29	48	Found	Found	Found	Found	Found	Found	Found	Found	Found	Found	Found	Found	Found	Found	Found
1127	[Master Protein] Cullin-3 OS=Mus musculus OX=10090 GN=Cul3 PE=1 SV=1	1	27	27	28	45	Found	Found	Found	Found	Found	Found	Found	Found	Found	Found	Found	Found	Found	Found	Found
1892	[Master Protein] ATP-dependent RNA helicase DDX1 OS=Mus musculus OX=10090 GN=Ddx1 PE=1 SV=1	1	27	27	28	41	Found	Found	Found	Found	Found	Found	Found	Found	Found	Found	Found	Found	Found	Found	Found
3192	[Master Protein] Leucine--tRNA ligase, cytoplasmic OS=Mus musculus OX=10090 GN=Lars1 PE=1 SV=2	1	27	27	29	41	Found	Found	Found	Found	Found	Found	Found	Found	Found	Found	Found	Found	Found	Found	Found
1140	[Master Protein] Nuclear pore complex protein Nup93 OS=Mus musculus OX=10090 GN=Nup93 PE=1 SV=1	1	27	27	28	37	Found	Found	Found	Found	Found	Found	Found	Found	Found	Found	Found	Found	Found	Found	Found
1487	[Master Protein] Cell cycle and apoptosis regulator protein 2 OS=Mus musculus OX=10090 GN=Ccar2 PE=1 SV=2	1	27	27	27	35	Found	Found	Found	Found	Found	Found	Found	Found	Found	Found	Found	Found	Found	Found	Found
4547	[Master Protein] Desmin OS=Mus musculus OX=10090 GN=Des PE=1 SV=3	5	26	30	31	54	Found	Found	Found	Found	Found	Found	Found	Found	Found	Found	Found	Found	Found	Found	Found
3530	[Master Protein] Heterogeneous nuclear ribonucleoprotein K OS=Mus musculus OX=10090 GN=Hnrnpk PE=1 SV=1	1	26	26	31	100	Found	Found	Found	Found	Found	Found	Found	Found	Found	Found	Found	Found	Found	Found	Found
299	[Master Protein] Triokinase/FMN cyclase OS=Mus musculus OX=10090 GN=Tkfc PE=1 SV=1	1	26	26	33	97	Found	Found	Found	Found	Found	Found	Found	Found	Found	Found	Found	Found	Found	Found	Found
3290	[Master Protein] Transketolase OS=Mus musculus OX=10090 GN=Tkt PE=1 SV=1	1	26	26	30	69	Found	Found	Found	Found	Found	Found	Found	Found	Found	Found	Found	Found	Found	Found	Found
993	[Master Protein] Elongation factor 1-gamma OS=Mus musculus OX=10090 GN=Eef1g PE=1 SV=3	1	26	26	27	60	Found	Found	Found	Found	Found	Found	Found	Found	Found	Found	Found	Found	Found	Found	Found
1064	[Master Protein] Peroxisomal multifunctional enzyme type 2 OS=Mus musculus OX=10090 GN=Hsd17b4 PE=1 SV=3	1	26	26	27	49	Found	Found	Found	Found	Found	Found	Found	Found	Found	Found	Found	Found	Found	Found	Found
1028	[Master Protein] Splicing factor 3A subunit 1 OS=Mus musculus OX=10090 GN=Sf3a1 PE=1 SV=1	1	26	26	28	48	Found	Found	Found	Found	Found	Found	Found	Found	Found	Found	Found	Found	Found	Found	Found
4277	[Master Protein] Cytoplasmic aconitate hydratase OS=Mus musculus OX=10090 GN=Aco1 PE=1 SV=3	1	26	26	28	42	Found	Found	Found	Found	Found	Found	Found	Found	Found	Found	Found	Found	Found	Found	Found
4770	[Master Protein] Serine/threonine-protein kinase 31 OS=Mus musculus OX=10090 GN=Stk31 PE=1 SV=2	2	26	26	26	40	Found	Found	Found	Found	Found	Found	Found	Found	Found	Found	Found	Found	Found	Found	Found
546	[Master Protein] Myosin phosphatase Rho-interacting protein OS=Mus musculus OX=10090 GN=Mprip PE=1 SV=2	1	26	26	26	37	Found	Found	Found	Found	Found	Found	Found	Found	Found	Found	Found	Found	Found	Found	Found
5037	[Master Protein] Ubiquitin-like modifier-activating enzyme 6 OS=Mus musculus OX=10090 GN=Uba6 PE=1 SV=1	1	26	26	27	36	Found	Found	Found	Found	Found	Found	Found	Found	Found	Found	Found	Found	Found	Found	Found
5054	[Master Protein] Golgin subfamily A member 5 OS=Mus musculus OX=10090 GN=Golga5 PE=1 SV=2	1	26	26	26	33	Found	Found	Found	Found	Found	Found	Found	Found	Found	Found	Found	Found	Found	Found	Found
1607	[Master Protein] Isocitrate dehydrogenase [NADP] cytoplasmic OS=Mus musculus OX=10090 GN=Idh1 PE=1 SV=2	1	25	27	36	102	Found	Found	Found	Found	Found	Found	Found	Found	Found	Found	Found	Found	Found	Found	Found
637	[Master Protein] Splicing factor, proline- and glutamine-rich OS=Mus musculus OX=10090 GN=Sfpq PE=1 SV=1	1	25	27	31	57	Found	Found	Found	Found	Found	Found	Found	Found	Found	Found	Found	Found	Found	Found	Found
3225	[Master Protein] Epoxide hydrolase 1 OS=Mus musculus OX=10090 GN=Ephx1 PE=1 SV=2	1	25	25	27	63	Found	Found	Found	Found	Found	Found	Found	Found	Found	Found	Found	Found	Found	Found	Found
1043	[Master Protein] Methylmalonate-semialdehyde dehydrogenase [acylating], mitochondrial OS=Mus musculus OX=10090 GN=Aldh6a1 PE=1 SV=1	1	25	25	28	54	Found	Found	Found	Found	Found	Found	Found	Found	Found	Found	Found	Found	Found	Found	Found
4815	[Master Protein] Testicular spindle-associated protein SHCBP1L OS=Mus musculus OX=10090 GN=Shcbp1l PE=1 SV=1	1	25	25	27	51	Found	Found	Found	Found	Found	Found	Found	Found	Found	Found	Found	Found	Found	Found	Found
3718	[Master Protein] Leukotriene A-4 hydrolase OS=Mus musculus OX=10090 GN=Lta4h PE=1 SV=4	1	25	25	26	48	Found	Found	Found	Found	Found	Found	Found	Found	Found	Found	Found	Found	Found	Found	Found
765	[Master Protein] Dipeptidyl peptidase 3 OS=Mus musculus OX=10090 GN=Dpp3 PE=1 SV=2	1	25	25	25	47	Found	Found	Found	Found	Found	Found	Found	Found	Found	Found	Found	Found	Found	Found	Found
4313	[Master Protein] Large proline-rich protein BAG6 OS=Mus musculus OX=10090 GN=Bag6 PE=1 SV=1	1	25	25	27	47	Found	Found	Found	Found	Found	Found	Found	Found	Found	Found	Found	Found	Found	Found	Found
5002	[Master Protein] General vesicular transport factor p115 OS=Mus musculus OX=10090 GN=Uso1 PE=1 SV=2	1	25	25	25	36	Found	Found	Found	Found	Found	Found	Found	Found	Found	Found	Found	Found	Found	Found	Found
2371	[Master Protein] Eukaryotic translation initiation factor 3 subunit C OS=Mus musculus OX=10090 GN=Eif3c PE=1 SV=1	1	25	25	26	35	Found	Found	Found	Found	Found	Found	Found	Found	Found	Found	Found	Found	Found	Found	Found
231	[Master Protein] Serrate RNA effector molecule homolog OS=Mus musculus OX=10090 GN=Srrt PE=1 SV=1	1	25	25	25	34	Found	Found	Found	Found	Found	Found	Found	Found	Found	Found	Found	Found	Found	Found	Found
2291	[Master Protein] Intraflagellar transport protein 140 homolog OS=Mus musculus OX=10090 GN=Ift140 PE=1 SV=1	1	25	25	27	34	Found	Found	Found	Found	Found	Found	Found	Found	Found	Found	Found	Found	Found	Found	Found
549	[Master Protein] Protein transport protein Sec31A OS=Mus musculus OX=10090 GN=Sec31a PE=1 SV=2	1	25	25	25	33	Found	Found	Found	Found	Found	Found	Found	Found	Found	Found	Found	Found	Found	Found	Found
5712	[Master Protein] Ubiquitin carboxyl-terminal hydrolase 47 OS=Mus musculus OX=10090 GN=Usp47 PE=1 SV=2	1	25	25	25	33	Found	Found	Found	Found	Found	Found	Found	Found	Found	Found	Found	Found	Found	Found	Found
1234	[Master Protein] Probable ATP-dependent RNA helicase DDX46 OS=Mus musculus OX=10090 GN=Ddx46 PE=1 SV=2	1	25	25	25	32	Found	Found	Found	Found	Found	Found	Found	Found	Found	Found	Found	Found	Found	Found	Found
1301	[Master Protein] Acetyl-CoA carboxylase 1 OS=Mus musculus OX=10090 GN=Acaca PE=1 SV=1	2	25	25	25	31	Found	Found	Found	Found	Found	Found	Found	Found	Found	Found	Found	Found	Found	Found	Found
3868	[Master Protein] Nodal modulator 1 OS=Mus musculus OX=10090 GN=Nomo1 PE=1 SV=1	1	25	25	25	30	Found	Found	Found	Found	Found	Found	Found	Found	Found	Found	Found	Found	Found	Found	Found
926	[Master Protein] Kinesin-1 heavy chain OS=Mus musculus OX=10090 GN=Kif5b PE=1 SV=3	1	24	37	37	58	Found	Found	Found	Found	Found	Found	Found	Found	Found	Found	Found	Found	Found	Found	Found
2420	[Master Protein] Serine/threonine-protein kinase WNK1 OS=Mus musculus OX=10090 GN=Wnk1 PE=1 SV=2	2	24	26	26	33	Found	Found	Found	Found	Found	Found	Found	Found	Found	Found	Found	Found	Found	Found	Found
2534	[Master Protein] Steroid 17-alpha-hydroxylase/17,20 lyase OS=Mus musculus OX=10090 GN=Cyp17a1 PE=1 SV=1	2	24	25	28	71	Found	Found	Found	Found	Found	Found	Found	Found	Found	Found	Found	Found	Found	Found	Found
1948	[Master Protein] Bcl-2-associated transcription factor 1 OS=Mus musculus OX=10090 GN=Bclaf1 PE=1 SV=2	1	24	25	25	33	Found	Found	Found	Found	Found	Found	Found	Found	Found	Found	Found	Found	Found	Found	Found
5331	[Master Protein] Heterogeneous nuclear ribonucleoprotein U OS=Mus musculus OX=10090 GN=Hnrnpu PE=1 SV=1	1	24	24	29	65	Found	Found	Found	Found	Found	Found	Found	Found	Found	Found	Found	Found	Found	Found	Found
147	[Master Protein] DnaJ homolog subfamily A member 4 OS=Mus musculus OX=10090 GN=Dnaja4 PE=1 SV=1	1	24	24	26	63	Found	Found	Found	Found	Found	Found	Found	Found	Found	Found	Found	Found	Found	Found	Found
72	[Master Protein] Outer dense fiber protein 2 OS=Mus musculus OX=10090 GN=Odf2 PE=1 SV=1	1	24	24	27	59	Found	Found	Found	Found	Found	Found	Found	Found	Found	Found	Found	Found	Found	Found	Found
1310	[Master Protein] Cholesterol side-chain cleavage enzyme, mitochondrial OS=Mus musculus OX=10090 GN=Cyp11a1 PE=1 SV=1	1	24	24	28	57	Found	Found	Found	Found	Found	Found	Found	Found	Found	Found	Found	Found	Found	Found	Found
4493	[Master Protein] Damage-control phosphatase ARMT1 OS=Mus musculus OX=10090 GN=Armt1 PE=1 SV=1	2	24	24	24	51	Found	Found	Found	Found	Found	Found	Found	Found	Found	Found	Found	Found	Found	Found	Found
3406	[Master Protein] Phosphoglucomutase-1 OS=Mus musculus OX=10090 GN=Pgm1 PE=1 SV=4	2	24	24	25	44	Found	Found	Found	Found	Found	Found	Found	Found	Found	Found	Found	Found	Found	Found	Found
93	[Master Protein] E3 ubiquitin-protein ligase Trim36 OS=Mus musculus OX=10090 GN=Trim36 PE=1 SV=2	1	24	24	27	43	Found	Found	Found	Found	Found	Found	Found	Found	Found	Found	Found	Found	Found	Found	Found
2602	[Master Protein] Heterogeneous nuclear ribonucleoprotein U-like protein 1 OS=Mus musculus OX=10090 GN=Hnrnpul1 PE=1 SV=1	1	24	24	26	40	Found	Found	Found	Found	Found	Found	Found	Found	Found	Found	Found	Found	Found	Found	Found
1431	[Master Protein] V-type proton ATPase catalytic subunit A OS=Mus musculus OX=10090 GN=Atp6v1a PE=1 SV=2	1	24	24	27	39	Found	Found	Found	Found	Found	Found	Found	Found	Found	Found	Found	Found	Found	Found	Found
577	[Master Protein] Glycerol-3-phosphate dehydrogenase, mitochondrial OS=Mus musculus OX=10090 GN=Gpd2 PE=1 SV=2	1	24	24	27	36	Found	Found	Found	Found	Found	Found	Found	Found	Found	Found	Found	Found	Found	Found	Found
610	[Master Protein] Piwi-like protein 2 OS=Mus musculus OX=10090 GN=Piwil2 PE=1 SV=2	1	24	24	25	33	Found	Found	Found	Found	Found	Found	Found	Found	Found	Found	Found	Found	Found	Found	Found
1736	[Master Protein] Golgin subfamily A member 2 OS=Mus musculus OX=10090 GN=Golga2 PE=1 SV=3	1	24	24	26	33	Found	Found	Found	Found	Found	Found	Found	Found	Found	Found	Found	Found	Found	Found	Found
4574	[Master Protein] Cysteine--tRNA ligase, cytoplasmic OS=Mus musculus OX=10090 GN=Cars1 PE=1 SV=2	1	24	24	26	33	Found	Found	Found	Found	Found	Found	Found	Found	Found	Found	Found	Found	Found	Found	Found
4272	[Master Protein] Puromycin-sensitive aminopeptidase OS=Mus musculus OX=10090 GN=Npepps PE=1 SV=2	1	24	24	24	32	Found	Found	Found	Found	Found	Found	Found	Found	Found	Found	Found	Found	Found	Found	Found
1401	[Master Protein] WD repeat-containing protein 62 OS=Mus musculus OX=10090 GN=Wdr62 PE=1 SV=2	2	24	24	24	31	Found	Found	Found	Found	Found	Found	Found	Found	Found	Found	Found	Found	Found	Found	Found
4001	[Master Protein] Pregnancy zone protein OS=Mus musculus OX=10090 GN=Pzp PE=1 SV=3	2	24	24	24	31	Found	Found	Found	Found	Found	Found	Found	Found	Found	Found	Found	Found	Found	Found	Found
5059	[Master Protein] N-alpha-acetyltransferase 15, NatA auxiliary subunit OS=Mus musculus OX=10090 GN=Naa15 PE=1 SV=1	2	24	24	25	30	Found	Found	Found	Found	Found	Found	Found	Found	Found	Found	Found	Found	Found	Found	Found
3999	[Master Protein] CD2-associated protein OS=Mus musculus OX=10090 GN=Cd2ap PE=1 SV=3	1	24	24	24	29	Found	Found	Found	Found	Found	Found	Found	Found	Found	Found	Found	Found	Found	Found	Found
4845	[Master Protein] Probable ATP-dependent RNA helicase DDX5 OS=Mus musculus OX=10090 GN=Ddx5 PE=1 SV=2	1	23	30	35	69	Found	Found	Found	Found	Found	Found	Found	Found	Found	Found	Found	Found	Found	Found	Found
5478	[Master Protein] Elongation factor 1-delta OS=Mus musculus OX=10090 GN=Eef1d PE=1 SV=3	1	23	26	30	62	Found	Found	Found	Found	Found	Found	Found	Found	Found	Found	Found	Found	Found	Found	Found
636	[Master Protein] Far upstream element-binding protein 2 OS=Mus musculus OX=10090 GN=Khsrp PE=1 SV=2	1	23	26	28	47	Found	Found	Found	Found	Found	Found	Found	Found	Found	Found	Found	Found	Found	Found	Found
5672	[Master Protein] Protein PRRC2A OS=Mus musculus OX=10090 GN=Prrc2a PE=1 SV=1	1	23	25	25	31	Found	Found	Found	Found	Found	Found	Found	Found	Found	Found	Found	Found	Found	Found	Found
4822	[Master Protein] Aldo-keto reductase family 1 member B1 OS=Mus musculus OX=10090 GN=Akr1b1 PE=1 SV=3	1	23	24	27	118	Found	Found	Found	Found	Found	Found	Found	Found	Found	Found	Found	Found	Found	Found	Found
4915	[Master Protein] E3 SUMO-protein ligase RanBP2 OS=Mus musculus OX=10090 GN=Ranbp2 PE=1 SV=2	2	23	24	24	27	Found	Found	Found	Found	Found	Found	Found	Found	Found	Found	Found	Found	Found	Found	Found
119	[Master Protein] Protein disulfide-isomerase A6 OS=Mus musculus OX=10090 GN=Pdia6 PE=1 SV=3	1	23	23	25	79	Found	Found	Found	Found	Found	Found	Found	Found	Found	Found	Found	Found	Found	Found	Found
1952	[Master Protein] Trifunctional enzyme subunit beta, mitochondrial OS=Mus musculus OX=10090 GN=Hadhb PE=1 SV=1	1	23	23	29	70	Found	Found	Found	Found	Found	Found	Found	Found	Found	Found	Found	Found	Found	Found	Found
4151	[Master Protein] Cilia- and flagella-associated protein 36 OS=Mus musculus OX=10090 GN=Cfap36 PE=1 SV=1	1	23	23	27	58	Found	Found	Found	Found	Found	Found	Found	Found	Found	Found	Found	Found	Found	Found	Found
4420	[Master Protein] NSFL1 cofactor p47 OS=Mus musculus OX=10090 GN=Nsfl1c PE=1 SV=1	1	23	23	25	55	Found	Found	Found	Found	Found	Found	Found	Found	Found	Found	Found	Found	Found	Found	Found
4633	[Master Protein] Thioredoxin reductase 3 OS=Mus musculus OX=10090 GN=Txnrd3 PE=1 SV=3	1	23	23	24	53	Found	Found	Found	Found	Found	Found	Found	Found	Found	Found	Found	Found	Found	Found	Found
4468	[Master Protein] Annexin A2 OS=Mus musculus OX=10090 GN=Anxa2 PE=1 SV=2	1	23	23	24	51	Found	Found	Found	Found	Found	Found	Found	Found	Found	Found	Found	Found	Found	Found	Found
1704	[Master Protein] Eukaryotic translation initiation factor 4B OS=Mus musculus OX=10090 GN=Eif4b PE=1 SV=1	1	23	23	23	48	Found	Found	Found	Found	Found	Found	Found	Found	Found	Found	Found	Found	Found	Found	Found
5359	[Master Protein] Spermatogenesis-associated protein 20 OS=Mus musculus OX=10090 GN=Spata20 PE=1 SV=1	1	23	23	24	45	Found	Found	Found	Found	Found	Found	Found	Found	Found	Found	Found	Found	Found	Found	Found
3744	[Master Protein] SUMO-activating enzyme subunit 2 OS=Mus musculus OX=10090 GN=Uba2 PE=1 SV=1	1	23	23	25	44	Found	Found	Found	Found	Found	Found	Found	Found	Found	Found	Found	Found	Found	Found	Found
2889	[Master Protein] Serine--tRNA ligase, cytoplasmic OS=Mus musculus OX=10090 GN=Sars1 PE=1 SV=3	1	23	23	25	40	Found	Found	Found	Found	Found	Found	Found	Found	Found	Found	Found	Found	Found	Found	Found
3574	[Master Protein] Bifunctional purine biosynthesis protein ATIC OS=Mus musculus OX=10090 GN=Atic PE=1 SV=2	1	23	23	23	39	Found	Found	Found	Found	Found	Found	Found	Found	Found	Found	Found	Found	Found	Found	Found
1563	[Master Protein] Lon protease homolog, mitochondrial OS=Mus musculus OX=10090 GN=Lonp1 PE=1 SV=2	1	23	23	23	37	Found	Found	Found	Found	Found	Found	Found	Found	Found	Found	Found	Found	Found	Found	Found
5980	[Master Protein] Splicing factor 3B subunit 3 OS=Mus musculus OX=10090 GN=Sf3b3 PE=1 SV=1	1	23	23	24	32	Found	Found	Found	Found	Found	Found	Found	Found	Found	Found	Found	Found	Found	Found	Found
1341	[Master Protein] Eukaryotic translation initiation factor 4 gamma 2 OS=Mus musculus OX=10090 GN=Eif4g2 PE=1 SV=2	1	23	23	23	31	Found	Found	Found	Found	Found	Found	Found	Found	Found	Found	Found	Found	Found	Found	Found
2832	[Master Protein] Golgin subfamily A member 3 OS=Mus musculus OX=10090 GN=Golga3 PE=1 SV=3	1	23	23	24	28	Found	Found	Found	Found	Found	Found	Found	Found	Found	Found	Found	Found	Found	Found	Found
4136	[Master Protein] TATA element modulatory factor OS=Mus musculus OX=10090 GN=Tmf1 PE=1 SV=2	1	23	23	24	28	Found	Found	Found	Found	Found	Found	Found	Found	Found	Found	Found	Found	Found	Found	Found
2022	[Master Protein] CAD protein OS=Mus musculus OX=10090 GN=Cad PE=1 SV=1	2	23	23	23	27	Found	Found	Found	Found	Found	Found	Found	Found	Found	Found	Found	Found	Found	Found	Found
5908	[Master Protein] Transcription elongation factor SPT5 OS=Mus musculus OX=10090 GN=Supt5h PE=1 SV=1	1	23	23	23	27	Found	Found	Found	Found	Found	Found	Found	Found	Found	Found	Found	Found	Found	Found	Found
1104	[Master Protein] Glutathione S-transferase Mu 1 OS=Mus musculus OX=10090 GN=Gstm1 PE=1 SV=2	1	22	34	46	208	Found	Found	Found	Found	Found	Found	Found	Found	Found	Found	Found	Found	Found	Found	Found
4279	[Master Protein] Interleukin enhancer-binding factor 3 OS=Mus musculus OX=10090 GN=Ilf3 PE=1 SV=2	1	22	26	27	38	Found	Found	Found	Found	Found	Found	Found	Found	Found	Found	Found	Found	Found	Found	Found
5215	[Master Protein] EH domain-containing protein 1 OS=Mus musculus OX=10090 GN=Ehd1 PE=1 SV=1	2	22	25	29	50	Found	Found	Found	Found	Found	Found	Found	Found	Found	Found	Found	Found	Found	Found	Found
164	[Master Protein] L-lactate dehydrogenase C chain OS=Mus musculus OX=10090 GN=Ldhc PE=1 SV=2	1	22	24	27	134	Found	Found	Found	Found	Found	Found	Found	Found	Found	Found	Found	Found	Found	Found	Found
17	[Master Protein] Fragile X mental retardation syndrome-related protein 1 OS=Mus musculus OX=10090 GN=Fxr1 PE=1 SV=2	1	22	24	25	36	Found	Found	Found	Found	Found	Found	Found	Found	Found	Found	Found	Found	Found	Found	Found
3324	[Master Protein] Ataxin-2-like protein OS=Mus musculus OX=10090 GN=Atxn2l PE=1 SV=1	1	22	23	24	37	Found	Found	Found	Found	Found	Found	Found	Found	Found	Found	Found	Found	Found	Found	Found
1706	[Master Protein] Betaine--homocysteine S-methyltransferase 1 OS=Mus musculus OX=10090 GN=Bhmt PE=1 SV=1	2	22	22	26	111	Found	Found	Found	Found	Found	Found	Found	Found	Found	Found	Found	Found	Found	Found	Found
414	[Master Protein] Fructose-1,6-bisphosphatase 1 OS=Mus musculus OX=10090 GN=Fbp1 PE=1 SV=3	2	22	22	27	73	Found	Found	Found	Found	Found	Found	Found	Found	Found	Found	Found	Found	Found	Found	Found
3756	[Master Protein] Succinate dehydrogenase [ubiquinone] flavoprotein subunit, mitochondrial OS=Mus musculus OX=10090 GN=Sdha PE=1 SV=1	1	22	22	25	66	Found	Found	Found	Found	Found	Found	Found	Found	Found	Found	Found	Found	Found	Found	Found
5233	[Master Protein] Inositol-3-phosphate synthase 1 OS=Mus musculus OX=10090 GN=Isyna1 PE=1 SV=1	1	22	22	22	65	Found	Found	Found	Found	Found	Found	Found	Found	Found	Found	Found	Found	Found	Found	Found
1242	[Master Protein] Carnitine O-acetyltransferase OS=Mus musculus OX=10090 GN=Crat PE=1 SV=3	1	22	22	25	54	Found	Found	Found	Found	Found	Found	Found	Found	Found	Found	Found	Found	Found	Found	Found
2341	[Master Protein] Fumarate hydratase, mitochondrial OS=Mus musculus OX=10090 GN=Fh PE=1 SV=3	1	22	22	28	52	Found	Found	Found	Found	Found	Found	Found	Found	Found	Found	Found	Found	Found	Found	Found
4035	[Master Protein] Myelin expression factor 2 OS=Mus musculus OX=10090 GN=Myef2 PE=1 SV=1	2	22	22	22	38	Found	Found	Found	Found	Found	Found	Found	Found	Found	Found	Found	Found	Found	Found	Found
760	[Master Protein] Perilipin-3 OS=Mus musculus OX=10090 GN=Plin3 PE=1 SV=1	1	22	22	24	37	Found	Found	Found	Found	Found	Found	Found	Found	Found	Found	Found	Found	Found	Found	Found
3485	[Master Protein] Src substrate cortactin OS=Mus musculus OX=10090 GN=Cttn PE=1 SV=2	1	22	22	22	37	Found	Found	Found	Found	Found	Found	Found	Found	Found	Found	Found	Found	Found	Found	Found
1289	[Master Protein] SH3 domain-containing protein 21 OS=Mus musculus OX=10090 GN=Sh3d21 PE=1 SV=1	2	22	22	25	36	Found	Found	Found	Found	Found	Found	Found	Found	Found	Found	Found	Found	Found	Found	Found
4656	[Master Protein] Fibrous sheath CABYR-binding protein OS=Mus musculus OX=10090 GN=Fscb PE=1 SV=1	1	22	22	22	35	Found	Found	Found	Found	Found	Found	Found	Found	Found	Found	Found	Found	Found	Found	Found
3939	[Master Protein] Coatomer subunit alpha OS=Mus musculus OX=10090 GN=Copa PE=1 SV=2	1	22	22	23	34	Found	Found	Found	Found	Found	Found	Found	Found	Found	Found	Found	Found	Found	Found	Found
1429	[Master Protein] Nucleobindin-2 OS=Mus musculus OX=10090 GN=Nucb2 PE=1 SV=2	1	22	22	23	31	Found	Found	Found	Found	Found	Found	Found	Found	Found	Found	Found	Found	Found	Found	Found
5317	[Master Protein] Enhancer of mRNA-decapping protein 4 OS=Mus musculus OX=10090 GN=Edc4 PE=1 SV=2	1	22	22	22	30	Found	Found	Found	Found	Found	Found	Found	Found	Found	Found	Found	Found	Found	Found	Found
1747	[Master Protein] Vigilin OS=Mus musculus OX=10090 GN=Hdlbp PE=1 SV=1	1	22	22	23	29	Found	Found	Found	Found	Found	Found	Found	Found	Found	Found	Found	Found	Found	Found	Found
2454	[Master Protein] Eukaryotic translation initiation factor 5B OS=Mus musculus OX=10090 GN=Eif5b PE=1 SV=2	1	22	22	22	29	Found	Found	Found	Found	Found	Found	Found	Found	Found	Found	Found	Found	Found	Found	Found
3840	[Master Protein] Coiled-coil domain-containing protein 39 OS=Mus musculus OX=10090 GN=Ccdc39 PE=1 SV=1	1	22	22	24	28	Found	Found	Found	Found	Found	Found	Found	Found	Found	Found	Found	Found	Found	Found	Found
4014	[Master Protein] Treacle protein OS=Mus musculus OX=10090 GN=Tcof1 PE=1 SV=1	1	22	22	22	27	Found	Found	Found	Found	Found	Found	Found	Found	Found	Found	Found	Found	Found	Found	Found
2262	[Master Protein] Protein phosphatase 1 regulatory subunit 12A OS=Mus musculus OX=10090 GN=Ppp1r12a PE=1 SV=2	1	22	22	22	26	Found	Found	Found	Found	Found	Found	Found	Found	Found	Found	Found	Found	Found	Found	Found
3374	[Master Protein] AP-2 complex subunit beta OS=Mus musculus OX=10090 GN=Ap2b1 PE=1 SV=1	1	21	34	35	61	Found	Found	Found	Found	Found	Found	Found	Found	Found	Found	Found	Found	Found	Found	Found
375	[Master Protein] Radixin OS=Mus musculus OX=10090 GN=Rdx PE=1 SV=3	1	21	32	33	52	Found	Found	Found	Found	Found	Found	Found	Found	Found	Found	Found	Found	Found	Found	Found
805	[Master Protein] Moesin OS=Mus musculus OX=10090 GN=Msn PE=1 SV=3	1	21	30	30	36	Found	Found	Found	Found	Found	Found	Found	Found	Found	Found	Found	Found	Found	Found	Found
4511	[Master Protein] T-complex protein 1 subunit zeta OS=Mus musculus OX=10090 GN=Cct6a PE=1 SV=3	1	21	27	31	99	Found	Found	Found	Found	Found	Found	Found	Found	Found	Found	Found	Found	Found	Found	Found
391	[Master Protein] Phosphoglycerate kinase 2 OS=Mus musculus OX=10090 GN=Pgk2 PE=1 SV=4	1	21	26	31	73	Found	Found	Found	Found	Found	Found	Found	Found	Found	Found	Found	Found	Found	Found	Found
4566	[Master Protein] Glyceraldehyde-3-phosphate dehydrogenase OS=Mus musculus OX=10090 GN=Gapdh PE=1 SV=2	1	21	23	35	142	Found	Found	Found	Found	Found	Found	Found	Found	Found	Found	Found	Found	Found	Found	Found
5606	[Master Protein] Hydroxymethylglutaryl-CoA synthase, mitochondrial OS=Mus musculus OX=10090 GN=Hmgcs2 PE=1 SV=2	1	21	22	30	85	Found	Found	Found	Found	Found	Found	Found	Found	Found	Found	Found	Found	Found	Found	Found
524	[Master Protein] Annexin A5 OS=Mus musculus OX=10090 GN=Anxa5 PE=1 SV=1	2	21	22	26	61	Found	Found	Found	Found	Found	Found	Found	Found	Found	Found	Found	Found	Found	Found	Found
3300	[Master Protein] Radial spoke head 1 homolog OS=Mus musculus OX=10090 GN=Rsph1 PE=1 SV=2	1	21	21	22	68	Found	Found	Found	Found	Found	Found	Found	Found	Found	Found	Found	Found	Found	Found	Found
2654	[Master Protein] Heme oxygenase 2 OS=Mus musculus OX=10090 GN=Hmox2 PE=1 SV=1	1	21	21	29	65	Found	Found	Found	Found	Found	Found	Found	Found	Found	Found	Found	Found	Found	Found	Found
3875	[Master Protein] Apolipoprotein A-I OS=Mus musculus OX=10090 GN=Apoa1 PE=1 SV=2	2	21	21	25	55	Found	Found	Found	Found	Found	Found	Found	Found	Found	Found	Found	Found	Found	Found	Found
4099	[Master Protein] Dihydrolipoyllysine-residue acetyltransferase component of pyruvate dehydrogenase complex, mitochondrial OS=Mus musculus OX=10090 GN=Dlat PE=1 SV=2	1	21	21	23	55	Found	Found	Found	Found	Found	Found	Found	Found	Found	Found	Found	Found	Found	Found	Found
2159	[Master Protein] Argininosuccinate synthase OS=Mus musculus OX=10090 GN=Ass1 PE=1 SV=1	1	21	21	22	49	Found	Found	Found	Found	Found	Found	Found	Found	Found	Found	Found	Found	Found	Found	Found
4430	[Master Protein] Dynactin subunit 2 OS=Mus musculus OX=10090 GN=Dctn2 PE=1 SV=3	1	21	21	21	49	Found	Found	Found	Found	Found	Found	Found	Found	Found	Found	Found	Found	Found	Found	Found
5670	[Master Protein] Methanethiol oxidase OS=Mus musculus OX=10090 GN=Selenbp1 PE=1 SV=2	2	21	21	22	49	Found	Found	Found	Found	Found	Found	Found	Found	Found	Found	Found	Found	Found	Found	Found
620	[Master Protein] Cytosol aminopeptidase OS=Mus musculus OX=10090 GN=Lap3 PE=1 SV=3	1	21	21	24	44	Found	Found	Found	Found	Found	Found	Found	Found	Found	Found	Found	Found	Found	Found	Found
1253	[Master Protein] RuvB-like 1 OS=Mus musculus OX=10090 GN=Ruvbl1 PE=1 SV=1	1	21	21	23	43	Found	Found	Found	Found	Found	Found	Found	Found	Found	Found	Found	Found	Found	Found	Found
1679	[Master Protein] Inorganic pyrophosphatase 2, mitochondrial OS=Mus musculus OX=10090 GN=Ppa2 PE=1 SV=1	1	21	21	21	40	Found	Found	Found	Found	Found	Found	Found	Found	Found	Found	Found	Found	Found	Found	Found
2701	[Master Protein] Insulin-degrading enzyme OS=Mus musculus OX=10090 GN=Ide PE=1 SV=1	1	21	21	22	35	Found	Found	Found	Found	Found	Found	Found	Found	Found	Found	Found	Found	Found	Found	Found
3187	[Master Protein] Lysine--tRNA ligase OS=Mus musculus OX=10090 GN=Kars1 PE=1 SV=1	1	21	21	24	33	Found	Found	Found	Found	Found	Found	Found	Found	Found	Found	Found	Found	Found	Found	Found
3189	[Master Protein] 4-trimethylaminobutyraldehyde dehydrogenase OS=Mus musculus OX=10090 GN=Aldh9a1 PE=1 SV=1	1	21	21	21	33	Found	Found	Found	Found	Found	Found	Found	Found	Found	Found	Found	Found	Found	Found	Found
3716	[Master Protein] Arginine--tRNA ligase, cytoplasmic OS=Mus musculus OX=10090 GN=Rars1 PE=1 SV=2	1	21	21	22	32	Found	Found	Found	Found	Found	Found	Found	Found	Found	Found	Found	Found	Found	Found	Found
2347	[Master Protein] Very long-chain specific acyl-CoA dehydrogenase, mitochondrial OS=Mus musculus OX=10090 GN=Acadvl PE=1 SV=3	1	21	21	22	30	Found	Found	Found	Found	Found	Found	Found	Found	Found	Found	Found	Found	Found	Found	Found
5108	[Master Protein] Intraflagellar transport protein 81 homolog OS=Mus musculus OX=10090 GN=Ift81 PE=1 SV=4	1	21	21	22	30	Found	Found	Found	Found	Found	Found	Found	Found	Found	Found	Found	Found	Found	Found	Found
4153	[Master Protein] Poly [ADP-ribose] polymerase 1 OS=Mus musculus OX=10090 GN=Parp1 PE=1 SV=3	1	21	21	21	29	Found	Found	Found	Found	Found	Found	Found	Found	Found	Found	Found	Found	Found	Found	Found
5319	[Master Protein] SURP and G-patch domain-containing protein 2 OS=Mus musculus OX=10090 GN=Sugp2 PE=1 SV=2	1	21	21	22	29	Found	Found	Found	Found	Found	Found	Found	Found	Found	Found	Found	Found	Found	Found	Found
1605	[Master Protein] Phospholipase A-2-activating protein OS=Mus musculus OX=10090 GN=Plaa PE=1 SV=4	1	21	21	21	28	Found	Found	Found	Found	Found	Found	Found	Found	Found	Found	Found	Found	Found	Found	Found
1057	[Master Protein] Staphylococcal nuclease domain-containing protein 1 OS=Mus musculus OX=10090 GN=Snd1 PE=1 SV=1	1	21	21	21	25	Found	Found	Found	Found	Found	Found	Found	Found	Found	Found	Found	Found	Found	Found	Found
2958	[Master Protein] Cold shock domain-containing protein E1 OS=Mus musculus OX=10090 GN=Csde1 PE=1 SV=1	1	21	21	22	25	Found	Found	Found	Found	Found	Found	Found	Found	Found	Found	Found	Found	Found	Found	Found
5531	[Master Protein] Coiled-coil domain-containing protein 13 OS=Mus musculus OX=10090 GN=Ccdc13 PE=1 SV=1	1	21	21	21	23	Found	Found	Found	Found	Found	Found	Found	Found	Found	Found	Found	Found	Found	Found	Found
2939	[Master Protein] Glutathione S-transferase Mu 2 OS=Mus musculus OX=10090 GN=Gstm2 PE=1 SV=2	2	20	36	47	213	Found	Found	Found	Found	Found	Found	Found	Found	Found	Found	Found	Found	Found	Found	Found
3782	[Master Protein] Aldehyde dehydrogenase 1A1 OS=Mus musculus OX=10090 GN=Aldh1a1 PE=1 SV=5	1	20	32	38	145	Found	Found	Found	Found	Found	Found	Found	Found	Found	Found	Found	Found	Found	Found	Found
2849	[Master Protein] Alpha-actinin-4 OS=Mus musculus OX=10090 GN=Actn4 PE=1 SV=1	1	20	29	29	36	Found	Found	Found	Found	Found	Found	Found	Found	Found	Found	Found	Found	Found	Found	Found
423	[Master Protein] Alpha-enolase OS=Mus musculus OX=10090 GN=Eno1 PE=1 SV=3	3	20	24	30	126	Found	Found	Found	Found	Found	Found	Found	Found	Found	Found	Found	Found	Found	Found	Found
4247	[Master Protein] ATP-dependent 6-phosphofructokinase, platelet type OS=Mus musculus OX=10090 GN=Pfkp PE=1 SV=1	1	20	23	25	32	Found	Found	Found	Found	Found	Found	Found	Found	Found	Found	Found	Found	Found	Found	Found
204	[Master Protein] Aldo-keto reductase family 1 member A1 OS=Mus musculus OX=10090 GN=Akr1a1 PE=1 SV=3	1	20	21	24	58	Found	Found	Found	Found	Found	Found	Found	Found	Found	Found	Found	Found	Found	Found	Found
1156	[Master Protein] Peptidyl-prolyl cis-trans isomerase D OS=Mus musculus OX=10090 GN=Ppid PE=1 SV=3	1	20	21	22	49	Found	Found	Found	Found	Found	Found	Found	Found	Found	Found	Found	Found	Found	Found	Found
2360	[Master Protein] Heat shock protein 75 kDa, mitochondrial OS=Mus musculus OX=10090 GN=Trap1 PE=1 SV=1	1	20	21	22	33	Found	Found	Found	Found	Found	Found	Found	Found	Found	Found	Found	Found	Found	Found	Found
1132	[Master Protein] AFG3-like protein 2 OS=Mus musculus OX=10090 GN=Afg3l2 PE=1 SV=1	2	20	21	21	27	Found	Found	Found	Found	Found	Found	Found	Found	Found	Found	Found	Found	Found	Found	Found
3608	[Master Protein] Peroxiredoxin-6 OS=Mus musculus OX=10090 GN=Prdx6 PE=1 SV=3	1	20	20	23	81	Found	Found	Found	Found	Found	Found	Found	Found	Found	Found	Found	Found	Found	Found	Found
4132	[Master Protein] 26S proteasome regulatory subunit 6A OS=Mus musculus OX=10090 GN=Psmc3 PE=1 SV=2	1	20	20	29	65	Found	Found	Found	Found	Found	Found	Found	Found	Found	Found	Found	Found	Found	Found	Found
3389	[Master Protein] Reticulocalbin-2 OS=Mus musculus OX=10090 GN=Rcn2 PE=1 SV=1	1	20	20	23	61	Found	Found	Found	Found	Found	Found	Found	Found	Found	Found	Found	Found	Found	Found	Found
4069	[Master Protein] 3-ketoacyl-CoA thiolase, mitochondrial OS=Mus musculus OX=10090 GN=Acaa2 PE=1 SV=3	1	20	20	25	61	Found	Found	Found	Found	Found	Found	Found	Found	Found	Found	Found	Found	Found	Found	Found
311	[Master Protein] 26S proteasome non-ATPase regulatory subunit 11 OS=Mus musculus OX=10090 GN=Psmd11 PE=1 SV=3	1	20	20	24	55	Found	Found	Found	Found	Found	Found	Found	Found	Found	Found	Found	Found	Found	Found	Found
2413	[Master Protein] Heterogeneous nuclear ribonucleoprotein L OS=Mus musculus OX=10090 GN=Hnrnpl PE=1 SV=2	1	20	20	24	54	Found	Found	Found	Found	Found	Found	Found	Found	Found	Found	Found	Found	Found	Found	Found
2882	[Master Protein] Succinate--CoA ligase [ADP-forming] subunit beta, mitochondrial OS=Mus musculus OX=10090 GN=Sucla2 PE=1 SV=2	1	20	20	22	53	Found	Found	Found	Found	Found	Found	Found	Found	Found	Found	Found	Found	Found	Found	Found
796	[Master Protein] Alpha-2-macroglobulin receptor-associated protein OS=Mus musculus OX=10090 GN=Lrpap1 PE=1 SV=1	1	20	20	21	50	Found	Found	Found	Found	Found	Found	Found	Found	Found	Found	Found	Found	Found	Found	Found
210	[Master Protein] RNA-splicing ligase RtcB homolog OS=Mus musculus OX=10090 GN=Rtcb PE=1 SV=1	1	20	20	22	42	Found	Found	Found	Found	Found	Found	Found	Found	Found	Found	Found	Found	Found	Found	Found
2409	[Master Protein] 26S proteasome regulatory subunit 10B OS=Mus musculus OX=10090 GN=Psmc6 PE=1 SV=1	1	20	20	24	42	Found	Found	Found	Found	Found	Found	Found	Found	Found	Found	Found	Found	Found	Found	Found
2879	[Master Protein] Mitochondrial import receptor subunit TOM70 OS=Mus musculus OX=10090 GN=Tomm70 PE=1 SV=2	1	20	20	23	42	Found	Found	Found	Found	Found	Found	Found	Found	Found	Found	Found	Found	Found	Found	Found
4861	[Master Protein] Apolipoprotein A-IV OS=Mus musculus OX=10090 GN=Apoa4 PE=1 SV=3	1	20	20	22	38	Found	Found	Found	Found	Found	Found	Found	Found	Found	Found	Found	Found	Found	Found	Found
1297	[Master Protein] V-type proton ATPase subunit B, brain isoform OS=Mus musculus OX=10090 GN=Atp6v1b2 PE=1 SV=1	2	20	20	23	37	Found	Found	Found	Found	Found	Found	Found	Found	Found	Found	Found	Found	Found	Found	Found
3087	[Master Protein] High mobility group nucleosome-binding domain-containing protein 5 OS=Mus musculus OX=10090 GN=Hmgn5 PE=1 SV=2	1	20	20	20	35	Found	Found	Found	Found	Found	Found	Found	Found	Found	Found	Found	Found	Found	Found	Found
1088	[Master Protein] DnaJ homolog subfamily C member 8 OS=Mus musculus OX=10090 GN=Dnajc8 PE=1 SV=2	1	20	20	20	34	Found	Found	Found	Found	Found	Found	Found	Found	Found	Found	Found	Found	Found	Found	Found
4558	[Master Protein] Apoptosis inhibitor 5 OS=Mus musculus OX=10090 GN=Api5 PE=1 SV=2	1	20	20	21	34	Found	Found	Found	Found	Found	Found	Found	Found	Found	Found	Found	Found	Found	Found	Found
322	[Master Protein] Beta/gamma crystallin domain-containing protein 3 OS=Mus musculus OX=10090 GN=Crybg3 PE=1 SV=2	1	20	20	20	33	Found	Found	Found	Found	Found	Found	Found	Found	Found	Found	Found	Found	Found	Found	Found
5451	[Master Protein] RuvB-like 2 OS=Mus musculus OX=10090 GN=Ruvbl2 PE=1 SV=3	1	20	20	24	33	Found	Found	Found	Found	Found	Found	Found	Found	Found	Found	Found	Found	Found	Found	Found
5913	[Master Protein] Glutamine--tRNA ligase OS=Mus musculus OX=10090 GN=Qars1 PE=1 SV=1	1	20	20	22	33	Found	Found	Found	Found	Found	Found	Found	Found	Found	Found	Found	Found	Found	Found	Found
3690	[Master Protein] Nuclear pore complex protein Nup54 OS=Mus musculus OX=10090 GN=Nup54 PE=1 SV=1	1	20	20	21	30	Found	Found	Found	Found	Found	Found	Found	Found	Found	Found	Found	Found	Found	Found	Found
4616	[Master Protein] Cell division cycle and apoptosis regulator protein 1 OS=Mus musculus OX=10090 GN=Ccar1 PE=1 SV=1	1	20	20	21	30	Found	Found	Found	Found	Found	Found	Found	Found	Found	Found	Found	Found	Found	Found	Found
3818	[Master Protein] NADPH:adrenodoxin oxidoreductase, mitochondrial OS=Mus musculus OX=10090 GN=Fdxr PE=1 SV=1	1	20	20	20	29	Found	Found	Found	Found	Found	Found	Found	Found	Found	Found	Found	Found	Found	Found	Found
5748	[Master Protein] Pinin OS=Mus musculus OX=10090 GN=Pnn PE=1 SV=4	1	20	20	21	29	Found	Found	Found	Found	Found	Found	Found	Found	Found	Found	Found	Found	Found	Found	Found
4629	[Master Protein] Pyridoxal-dependent decarboxylase domain-containing protein 1 OS=Mus musculus OX=10090 GN=Pdxdc1 PE=1 SV=2	1	20	20	21	28	Found	Found	Found	Found	Found	Found	Found	Found	Found	Found	Found	Found	Found	Found	Found
351	[Master Protein] U4/U6.U5 tri-snRNP-associated protein 1 OS=Mus musculus OX=10090 GN=Sart1 PE=1 SV=1	1	20	20	20	27	Found	Found	Found	Found	Found	Found	Found	Found	Found	Found	Found	Found	Found	Found	Found
2054	[Master Protein] NADH-ubiquinone oxidoreductase 75 kDa subunit, mitochondrial OS=Mus musculus OX=10090 GN=Ndufs1 PE=1 SV=2	1	20	20	21	27	Found	Found	Found	Found	Found	Found	Found	Found	Found	Found	Found	Found	Found	Found	Found
3074	[Master Protein] Cell division cycle 5-like protein OS=Mus musculus OX=10090 GN=Cdc5l PE=1 SV=2	1	20	20	21	26	Found	Found	Found	Found	Found	Found	Found	Found	Found	Found	Found	Found	Found	Found	Found
841	[Master Protein] Synapse-associated protein 1 OS=Mus musculus OX=10090 GN=Syap1 PE=1 SV=1	1	20	20	20	25	Found	Found	Found	Found	Found	Found	Found	Found	Found	Found	Found	Found	Found	Found	Found
1160	[Master Protein] Tetratricopeptide repeat protein 21B OS=Mus musculus OX=10090 GN=Ttc21b PE=1 SV=1	1	20	20	20	24	Found	Found	Found	Found	Found	Found	Found	Found	Found	Found	Found	Found	Found	Found	Found
3013	[Master Protein] Methionine--tRNA ligase, cytoplasmic OS=Mus musculus OX=10090 GN=Mars1 PE=1 SV=1	1	20	20	20	23	Found	Found	Found	Found	Found	Found	Found	Found	Found	Found	Found	Found	Found	Found	Found
5417	[Master Protein] Capping protein-inhibiting regulator of actin dynamics OS=Mus musculus OX=10090 GN=Cracd PE=1 SV=3	1	20	20	20	23	Found	Found	Found	Found	Found	Found	Found	Found	Found	Found	Found	Found	Found	Found	Found
5627	[Master Protein] Ceruloplasmin OS=Mus musculus OX=10090 GN=Cp PE=1 SV=2	4	20	20	20	23	Found	Found	Found	Found	Found	Found	Found	Found	Found	Found	Found	Found	Found	Found	Found
100	[Master Protein] WD repeat-containing protein 19 OS=Mus musculus OX=10090 GN=Wdr19 PE=1 SV=1	1	20	20	20	22	Found	Found	Found	Found	Found	Found	Found	Found	Found	Found	Found	Found	Found	Found	Found
283	[Master Protein] Tudor domain-containing protein 7 OS=Mus musculus OX=10090 GN=Tdrd7 PE=1 SV=1	1	20	20	20	22	Found	Found	Found	Found	Found	Found	Found	Found	Found	Found	Found	Found	Found	Found	Found
4573	[Master Protein] Mediator of DNA damage checkpoint protein 1 OS=Mus musculus OX=10090 GN=Mdc1 PE=1 SV=1	1	20	20	20	21	Found	Found	Found	Found	Found	Found	Found	Found	Found	Found	Found	Found	Found	Found	Found
4217	[Master Protein] Heat shock 70 kDa protein 1-like OS=Mus musculus OX=10090 GN=Hspa1l PE=1 SV=4	1	19	38	43	133	Found	Found	Found	Found	Found	Found	Found	Found	Found	Found	Found	Found	Found	Found	Found
1999	[Master Protein] Glucose-6-phosphate isomerase OS=Mus musculus OX=10090 GN=Gpi PE=1 SV=4	1	19	27	34	94	Found	Found	Found	Found	Found	Found	Found	Found	Found	Found	Found	Found	Found	Found	Found
5963	[Master Protein] Fructose-bisphosphate aldolase A OS=Mus musculus OX=10090 GN=Aldoa PE=1 SV=2	3	19	24	28	87	Found	Found	Found	Found	Found	Found	Found	Found	Found	Found	Found	Found	Found	Found	Found
4046	[Master Protein] Rab GDP dissociation inhibitor beta OS=Mus musculus OX=10090 GN=Gdi2 PE=1 SV=1	1	19	24	28	52	Found	Found	Found	Found	Found	Found	Found	Found	Found	Found	Found	Found	Found	Found	Found
3992	[Master Protein] Dihydropyrimidinase-related protein 3 OS=Mus musculus OX=10090 GN=Dpysl3 PE=1 SV=1	1	19	22	27	47	Found	Found	Found	Found	Found	Found	Found	Found	Found	Found	Found	Found	Found	Found	Found
811	[Master Protein] Dihydropyrimidinase-related protein 2 OS=Mus musculus OX=10090 GN=Dpysl2 PE=1 SV=2	1	19	22	25	42	Found	Found	Found	Found	Found	Found	Found	Found	Found	Found	Found	Found	Found	Found	Found
1029	[Master Protein] Kinesin-like protein KIF3B OS=Mus musculus OX=10090 GN=Kif3b PE=1 SV=1	3	19	21	21	26	Found	Found	Found	Found	Found	Found	Found	Found	Found	Found	Found	Found	Found	Found	Found
5571	[Master Protein] 26S proteasome regulatory subunit 4 OS=Mus musculus OX=10090 GN=Psmc1 PE=1 SV=1	1	19	20	24	42	Found	Found	Found	Found	Found	Found	Found	Found	Found	Found	Found	Found	Found	Found	Found
4062	[Master Protein] Septin-9 OS=Mus musculus OX=10090 GN=Septin9 PE=1 SV=1	2	19	20	20	29	Found	Found	Found	Found	Found	Found	Found	Found	Found	Found	Found	Found	Found	Found	Found
5421	[Master Protein] Tight junction protein ZO-2 OS=Mus musculus OX=10090 GN=Tjp2 PE=1 SV=2	2	19	20	20	23	Found	Found	Found	Found	Found	Found	Found	Found	Found	Found	Found	Found	Found	Found	Found
4374	[Master Protein] Malate dehydrogenase, mitochondrial OS=Mus musculus OX=10090 GN=Mdh2 PE=1 SV=3	1	19	19	21	66	Found	Found	Found	Found	Found	Found	Found	Found	Found	Found	Found	Found	Found	Found	Found
1158	[Master Protein] Dipeptidase 3 OS=Mus musculus OX=10090 GN=Dpep3 PE=1 SV=1	1	19	19	22	64	Found	Found	Found	Found	Found	Found	Found	Found	Found	Found	Found	Found	Found	Found	Found
5882	[Master Protein] Cytosolic non-specific dipeptidase OS=Mus musculus OX=10090 GN=Cndp2 PE=1 SV=1	1	19	19	23	62	Found	Found	Found	Found	Found	Found	Found	Found	Found	Found	Found	Found	Found	Found	Found
5900	[Master Protein] Glutamine synthetase OS=Mus musculus OX=10090 GN=Glul PE=1 SV=6	1	19	19	24	52	Found	Found	Found	Found	Found	Found	Found	Found	Found	Found	Found	Found	Found	Found	Found
692	[Master Protein] SUMO-activating enzyme subunit 1 OS=Mus musculus OX=10090 GN=Sae1 PE=1 SV=1	1	19	19	22	46	Found	Found	Found	Found	Found	Found	Found	Found	Found	Found	Found	Found	Found	Found	Found
5378	[Master Protein] Plasminogen activator inhibitor 1 RNA-binding protein OS=Mus musculus OX=10090 GN=Serbp1 PE=1 SV=2	1	19	19	20	44	Found	Found	Found	Found	Found	Found	Found	Found	Found	Found	Found	Found	Found	Found	Found
4444	[Master Protein] Serine/threonine-protein phosphatase 5 OS=Mus musculus OX=10090 GN=Ppp5c PE=1 SV=3	1	19	19	21	43	Found	Found	Found	Found	Found	Found	Found	Found	Found	Found	Found	Found	Found	Found	Found
739	[Master Protein] 4F2 cell-surface antigen heavy chain OS=Mus musculus OX=10090 GN=Slc3a2 PE=1 SV=1	1	19	19	19	41	Found	Found	Found	Found	Found	Found	Found	Found	Found	Found	Found	Found	Found	Found	Found
1687	[Master Protein] 6-phosphogluconate dehydrogenase, decarboxylating OS=Mus musculus OX=10090 GN=Pgd PE=1 SV=3	1	19	19	22	41	Found	Found	Found	Found	Found	Found	Found	Found	Found	Found	Found	Found	Found	Found	Found
3883	[Master Protein] Ubiquitin-associated protein 2-like OS=Mus musculus OX=10090 GN=Ubap2l PE=1 SV=1	1	19	19	20	41	Found	Found	Found	Found	Found	Found	Found	Found	Found	Found	Found	Found	Found	Found	Found
2921	[Master Protein] Elongation factor Tu, mitochondrial OS=Mus musculus OX=10090 GN=Tufm PE=1 SV=1	1	19	19	19	40	Found	Found	Found	Found	Found	Found	Found	Found	Found	Found	Found	Found	Found	Found	Found
1044	[Master Protein] Proliferation-associated protein 2G4 OS=Mus musculus OX=10090 GN=Pa2g4 PE=1 SV=3	1	19	19	22	39	Found	Found	Found	Found	Found	Found	Found	Found	Found	Found	Found	Found	Found	Found	Found
3477	[Master Protein] 26S proteasome regulatory subunit 7 OS=Mus musculus OX=10090 GN=Psmc2 PE=1 SV=5	1	19	19	20	39	Found	Found	Found	Found	Found	Found	Found	Found	Found	Found	Found	Found	Found	Found	Found
4479	[Master Protein] Protein phosphatase 1 regulatory subunit 7 OS=Mus musculus OX=10090 GN=Ppp1r7 PE=1 SV=2	1	19	19	20	39	Found	Found	Found	Found	Found	Found	Found	Found	Found	Found	Found	Found	Found	Found	Found
1569	[Master Protein] COP9 signalosome complex subunit 4 OS=Mus musculus OX=10090 GN=Cops4 PE=1 SV=1	1	19	19	23	36	Found	Found	Found	Found	Found	Found	Found	Found	Found	Found	Found	Found	Found	Found	Found
2724	[Master Protein] Adenosylhomocysteinase OS=Mus musculus OX=10090 GN=Ahcy PE=1 SV=3	1	19	19	20	35	Found	Found	Found	Found	Found	Found	Found	Found	Found	Found	Found	Found	Found	Found	Found
3743	[Master Protein] Heterogeneous nuclear ribonucleoprotein Q OS=Mus musculus OX=10090 GN=Syncrip PE=1 SV=2	1	19	19	20	35	Found	Found	Found	Found	Found	Found	Found	Found	Found	Found	Found	Found	Found	Found	Found
5684	[Master Protein] Antithrombin-III OS=Mus musculus OX=10090 GN=Serpinc1 PE=1 SV=1	3	19	19	21	33	Found	Found	Found	Found	Found	Found	Found	Found	Found	Found	Found	Found	Found	Found	Found
5853	[Master Protein] Splicing factor 3A subunit 3 OS=Mus musculus OX=10090 GN=Sf3a3 PE=1 SV=2	1	19	19	19	32	Found	Found	Found	Found	Found	Found	Found	Found	Found	Found	Found	Found	Found	Found	Found
4120	[Master Protein] Signal recognition particle 54 kDa protein OS=Mus musculus OX=10090 GN=Srp54 PE=1 SV=2	1	19	19	23	30	Found	Found	Found	Found	Found	Found	Found	Found	Found	Found	Found	Found	Found	Found	Found
4743	[Master Protein] NADPH--cytochrome P450 reductase OS=Mus musculus OX=10090 GN=Por PE=1 SV=2	1	19	19	19	29	Found	Found	Found	Found	Found	Found	Found	Found	Found	Found	Found	Found	Found	Found	Found
5878	[Master Protein] Sarcolemmal membrane-associated protein OS=Mus musculus OX=10090 GN=Slmap PE=1 SV=2	1	19	19	20	29	Found	Found	Found	Found	Found	Found	Found	Found	Found	Found	Found	Found	Found	Found	Found
5887	[Master Protein] Macrophage mannose receptor 1 OS=Mus musculus OX=10090 GN=Mrc1 PE=1 SV=2	1	19	19	19	29	Found	Found	Found	Found	Found	Found	Found	Found	Found	Found	Found	Found	Found	Found	Found
1334	[Master Protein] Protein-glutamine gamma-glutamyltransferase 2 OS=Mus musculus OX=10090 GN=Tgm2 PE=1 SV=4	1	19	19	19	28	Found	Found	Found	Found	Found	Found	Found	Found	Found	Found	Found	Found	Found	Found	Found
4121	[Master Protein] Mitochondrial proton/calcium exchanger protein OS=Mus musculus OX=10090 GN=Letm1 PE=1 SV=1	1	19	19	21	28	Found	Found	Found	Found	Found	Found	Found	Found	Found	Found	Found	Found	Found	Found	Found
5011	[Master Protein] PAS domain-containing serine/threonine-protein kinase OS=Mus musculus OX=10090 GN=Pask PE=1 SV=3	1	19	19	19	28	Found	Found	Found	Found	Found	Found	Found	Found	Found	Found	Found	Found	Found	Found	Found
5752	[Master Protein] DnaJ homolog subfamily C member 3 OS=Mus musculus OX=10090 GN=Dnajc3 PE=1 SV=1	1	19	19	19	28	Found	Found	Found	Found	Found	Found	Found	Found	Found	Found	Found	Found	Found	Found	Found
3897	[Master Protein] Protein OS-9 OS=Mus musculus OX=10090 GN=Os9 PE=1 SV=2	1	19	19	19	27	Found	Found	Found	Found	Found	Found	Found	Found	Found	Found	Found	Found	Found	Found	Found
4952	[Master Protein] Coatomer subunit beta' OS=Mus musculus OX=10090 GN=Copb2 PE=1 SV=2	1	19	19	20	27	Found	Found	Found	Found	Found	Found	Found	Found	Found	Found	Found	Found	Found	Found	Found
5829	[Master Protein] Isoleucine--tRNA ligase, mitochondrial OS=Mus musculus OX=10090 GN=Iars2 PE=1 SV=1	1	19	19	19	27	Found	Found	Found	Found	Found	Found	Found	Found	Found	Found	Found	Found	Found	Found	Found
2095	[Master Protein] Coatomer subunit delta OS=Mus musculus OX=10090 GN=Arcn1 PE=1 SV=2	1	19	19	19	25	Found	Found	Found	Found	Found	Found	Found	Found	Found	Found	Found	Found	Found	Found	Found
5426	[Master Protein] Isoleucine--tRNA ligase, cytoplasmic OS=Mus musculus OX=10090 GN=Iars1 PE=1 SV=2	1	19	19	20	24	Found	Found	Found	Found	Found	Found	Found	Found	Found	Found	Found	Found	Found	Found	Found
3156	[Master Protein] Ubiquitin carboxyl-terminal hydrolase 4 OS=Mus musculus OX=10090 GN=Usp4 PE=1 SV=3	2	19	19	19	23	Found	Found	Found	Found	Found	Found	Found	Found	Found	Found	Found	Found	Found	Found	Found
4689	[Master Protein] C-Jun-amino-terminal kinase-interacting protein 4 OS=Mus musculus OX=10090 GN=Spag9 PE=1 SV=2	2	19	19	19	23	Found	Found	Found	Found	Found	Found	Found	Found	Found	Found	Found	Found	Found	Found	Found
925	[Master Protein] Sodium/potassium-transporting ATPase subunit alpha-1 OS=Mus musculus OX=10090 GN=Atp1a1 PE=1 SV=1	1	18	29	31	49	Found	Found	Found	Found	Found	Found	Found	Found	Found	Found	Found	Found	Found	Found	Found
5930	[Master Protein] Lamin-B2 OS=Mus musculus OX=10090 GN=Lmnb2 PE=1 SV=2	1	18	22	23	29	Found	Found	Found	Found	Found	Found	Found	Found	Found	Found	Found	Found	Found	Found	Found
4765	[Master Protein] Aldehyde dehydrogenase X, mitochondrial OS=Mus musculus OX=10090 GN=Aldh1b1 PE=1 SV=1	1	18	21	23	42	Found	Found	Found	Found	Found	Found	Found	Found	Found	Found	Found	Found	Found	Found	Found
4071	[Master Protein] Far upstream element-binding protein 1 OS=Mus musculus OX=10090 GN=Fubp1 PE=1 SV=1	1	18	21	23	36	Found	Found	Found	Found	Found	Found	Found	Found	Found	Found	Found	Found	Found	Found	Found
4796	[Master Protein] Glycerol-3-phosphate dehydrogenase [NAD(+)], cytoplasmic OS=Mus musculus OX=10090 GN=Gpd1 PE=1 SV=3	1	18	20	29	59	Found	Found	Found	Found	Found	Found	Found	Found	Found	Found	Found	Found	Found	Found	Found
4098	[Master Protein] Carboxylesterase 1D OS=Mus musculus OX=10090 GN=Ces1d PE=1 SV=1	1	18	20	21	56	Found	Found	Found	Found	Found	Found	Found	Found	Found	Found	Found	Found	Found	Found	Found
1956	[Master Protein] SEC23-interacting protein OS=Mus musculus OX=10090 GN=Sec23ip PE=1 SV=2	1	18	19	19	31	Found	Found	Found	Found	Found	Found	Found	Found	Found	Found	Found	Found	Found	Found	Found
1836	[Master Protein] Hexokinase-2 OS=Mus musculus OX=10090 GN=Hk2 PE=1 SV=1	3	18	19	19	27	Found	Found	Found	Found	Found	Found	Found	Found	Found	Found	Found	Found	Found	Found	Found
3639	[Master Protein] Calmin OS=Mus musculus OX=10090 GN=Clmn PE=1 SV=2	1	18	19	20	25	Found	Found	Found	Found	Found	Found	Found	Found	Found	Found	Found	Found	Found	Found	Found
2477	[Master Protein] Dihydrolipoyl dehydrogenase, mitochondrial OS=Mus musculus OX=10090 GN=Dld PE=1 SV=2	1	18	18	21	58	Found	Found	Found	Found	Found	Found	Found	Found	Found	Found	Found	Found	Found	Found	Found
940	[Master Protein] Calcium-binding and spermatid-specific protein 1 OS=Mus musculus OX=10090 GN=Cabs1 PE=1 SV=1	1	18	18	18	56	Found	Found	Found	Found	Found	Found	Found	Found	Found	Found	Found	Found	Found	Found	Found
1530	[Master Protein] DnaJ homolog subfamily A member 1 OS=Mus musculus OX=10090 GN=Dnaja1 PE=1 SV=1	1	18	18	18	50	Found	Found	Found	Found	Found	Found	Found	Found	Found	Found	Found	Found	Found	Found	Found
4304	[Master Protein] Alpha-aminoadipic semialdehyde dehydrogenase OS=Mus musculus OX=10090 GN=Aldh7a1 PE=1 SV=4	1	18	18	20	46	Found	Found	Found	Found	Found	Found	Found	Found	Found	Found	Found	Found	Found	Found	Found
378	[Master Protein] Lupus La protein homolog OS=Mus musculus OX=10090 GN=Ssb PE=1 SV=1	1	18	18	19	43	Found	Found	Found	Found	Found	Found	Found	Found	Found	Found	Found	Found	Found	Found	Found
5907	[Master Protein] 26S proteasome regulatory subunit 6B OS=Mus musculus OX=10090 GN=Psmc4 PE=1 SV=2	1	18	18	18	38	Found	Found	Found	Found	Found	Found	Found	Found	Found	Found	Found	Found	Found	Found	Found
5880	[Master Protein] Acetyl-CoA acetyltransferase, mitochondrial OS=Mus musculus OX=10090 GN=Acat1 PE=1 SV=1	1	18	18	19	37	Found	Found	Found	Found	Found	Found	Found	Found	Found	Found	Found	Found	Found	Found	Found
643	[Master Protein] Cullin-5 OS=Mus musculus OX=10090 GN=Cul5 PE=1 SV=3	1	18	18	18	32	Found	Found	Found	Found	Found	Found	Found	Found	Found	Found	Found	Found	Found	Found	Found
2850	[Master Protein] Vascular cell adhesion protein 1 OS=Mus musculus OX=10090 GN=Vcam1 PE=1 SV=1	1	18	18	19	31	Found	Found	Found	Found	Found	Found	Found	Found	Found	Found	Found	Found	Found	Found	Found
1284	[Master Protein] Eukaryotic translation initiation factor 3 subunit I OS=Mus musculus OX=10090 GN=Eif3i PE=1 SV=1	1	18	18	20	30	Found	Found	Found	Found	Found	Found	Found	Found	Found	Found	Found	Found	Found	Found	Found
262	[Master Protein] Trifunctional purine biosynthetic protein adenosine-3 OS=Mus musculus OX=10090 GN=Gart PE=1 SV=3	1	18	18	19	29	Found	Found	Found	Found	Found	Found	Found	Found	Found	Found	Found	Found	Found	Found	Found
4838	[Master Protein] Cytoplasmic dynein 1 intermediate chain 2 OS=Mus musculus OX=10090 GN=Dync1i2 PE=1 SV=1	1	18	18	19	28	Found	Found	Found	Found	Found	Found	Found	Found	Found	Found	Found	Found	Found	Found	Found
5594	[Master Protein] Aspartate aminotransferase, mitochondrial OS=Mus musculus OX=10090 GN=Got2 PE=1 SV=1	1	18	18	20	28	Found	Found	Found	Found	Found	Found	Found	Found	Found	Found	Found	Found	Found	Found	Found
4436	[Master Protein] Apoptosis-inducing factor 1, mitochondrial OS=Mus musculus OX=10090 GN=Aifm1 PE=1 SV=1	1	18	18	18	27	Found	Found	Found	Found	Found	Found	Found	Found	Found	Found	Found	Found	Found	Found	Found
1205	[Master Protein] Eukaryotic translation initiation factor 3 subunit B OS=Mus musculus OX=10090 GN=Eif3b PE=1 SV=1	1	18	18	18	26	Found	Found	Found	Found	Found	Found	Found	Found	Found	Found	Found	Found	Found	Found	Found
2315	[Master Protein] Zinc finger protein ZPR1 OS=Mus musculus OX=10090 GN=Zpr1 PE=1 SV=1	1	18	18	18	26	Found	Found	Found	Found	Found	Found	Found	Found	Found	Found	Found	Found	Found	Found	Found
2375	[Master Protein] Coatomer subunit beta OS=Mus musculus OX=10090 GN=Copb1 PE=1 SV=1	1	18	18	19	26	Found	Found	Found	Found	Found	Found	Found	Found	Found	Found	Found	Found	Found	Found	Found
4168	[Master Protein] Dynamin-1-like protein OS=Mus musculus OX=10090 GN=Dnm1l PE=1 SV=2	1	18	18	19	26	Found	Found	Found	Found	Found	Found	Found	Found	Found	Found	Found	Found	Found	Found	Found
4644	[Master Protein] 26S proteasome non-ATPase regulatory subunit 3 OS=Mus musculus OX=10090 GN=Psmd3 PE=1 SV=3	1	18	18	18	26	Found	Found	Found	Found	Found	Found	Found	Found	Found	Found	Found	Found	Found	Found	Found
209	[Master Protein] Intraflagellar transport protein 122 homolog OS=Mus musculus OX=10090 GN=Ift122 PE=1 SV=1	1	18	18	18	25	Found	Found	Found	Found	Found	Found	Found	Found	Found	Found	Found	Found	Found	Found	Found
4533	[Master Protein] Outer dynein arm-docking complex subunit 2 OS=Mus musculus OX=10090 GN=Odad2 PE=1 SV=1	1	18	18	18	24	Found	Found	Found	Found	Found	Found	Found	Found	Found	Found	Found	Found	Found	Found	Found
3981	[Master Protein] Propionyl-CoA carboxylase alpha chain, mitochondrial OS=Mus musculus OX=10090 GN=Pcca PE=1 SV=2	1	18	18	18	23	Found	Found	Found	Found	Found	Found	Found	Found	Found	Found	Found	Found	Found	Found	Found
4049	[Master Protein] Presequence protease, mitochondrial OS=Mus musculus OX=10090 GN=Pitrm1 PE=1 SV=1	1	18	18	18	23	Found	Found	Found	Found	Found	Found	Found	Found	Found	Found	Found	Found	Found	Found	Found
4196	[Master Protein] SWI/SNF-related matrix-associated actin-dependent regulator of chromatin subfamily A member 5 OS=Mus musculus OX=10090 GN=Smarca5 PE=1 SV=1	2	18	18	18	23	Found	Found	Found	Found	Found	Found	Found	Found	Found	Found	Found	Found	Found	Found	Found
5584	[Master Protein] Dynamin-like 120 kDa protein, mitochondrial OS=Mus musculus OX=10090 GN=Opa1 PE=1 SV=1	2	18	18	19	23	Found	Found	Found	Found	Found	Found	Found	Found	Found	Found	Found	Found	Found	Found	Found
3663	[Master Protein] Nuclear pore complex protein Nup98-Nup96 OS=Mus musculus OX=10090 GN=Nup98 PE=1 SV=2	1	18	18	18	22	Found	Found	Found	Found	Found	Found	Found	Found	Found	Found	Found	Found	Found	Found	Found
784	[Master Protein] AP-1 complex subunit beta-1 OS=Mus musculus OX=10090 GN=Ap1b1 PE=1 SV=2	1	17	30	31	48	Found	Found	Found	Found	Found	Found	Found	Found	Found	Found	Found	Found	Found	Found	Found
2973	[Master Protein] Probable ATP-dependent RNA helicase DDX17 OS=Mus musculus OX=10090 GN=Ddx17 PE=1 SV=1	1	17	25	28	43	Found	Found	Found	Found	Found	Found	Found	Found	Found	Found	Found	Found	Found	Found	Found
1680	[Master Protein] Sodium/potassium-transporting ATPase subunit alpha-4 OS=Mus musculus OX=10090 GN=Atp1a4 PE=1 SV=3	1	17	24	25	38	Found	Found	Found	Found	Found	Found	Found	Found	Found	Found	Found	Found	Found	Found	Found
483	[Master Protein] Phosphoglycerate kinase 1 OS=Mus musculus OX=10090 GN=Pgk1 PE=1 SV=4	1	17	22	26	62	Found	Found	Found	Found	Found	Found	Found	Found	Found	Found	Found	Found	Found	Found	Found
2998	[Master Protein] Retinal dehydrogenase 2 OS=Mus musculus OX=10090 GN=Aldh1a2 PE=1 SV=2	1	17	21	25	55	Found	Found	Found	Found	Found	Found	Found	Found	Found	Found	Found	Found	Found	Found	Found
5806	[Master Protein] Phosphoglycerate mutase 2 OS=Mus musculus OX=10090 GN=Pgam2 PE=1 SV=3	1	17	20	26	100	Found	Found	Found	Found	Found	Found	Found	Found	Found	Found	Found	Found	Found	Found	Found
5303	[Master Protein] Catenin alpha-1 OS=Mus musculus OX=10090 GN=Ctnna1 PE=1 SV=1	1	17	20	21	30	Found	Found	Found	Found	Found	Found	Found	Found	Found	Found	Found	Found	Found	Found	Found
3887	[Master Protein] Paraspeckle component 1 OS=Mus musculus OX=10090 GN=Pspc1 PE=1 SV=1	1	17	19	19	46	Found	Found	Found	Found	Found	Found	Found	Found	Found	Found	Found	Found	Found	Found	Found
974	[Master Protein] Kinesin-like protein KIF3A OS=Mus musculus OX=10090 GN=Kif3a PE=1 SV=2	1	17	19	20	22	Found	Found	Found	Found	Found	Found	Found	Found	Found	Found	Found	Found	Found	Found	Found
4512	[Master Protein] Protein PRRC2C OS=Mus musculus OX=10090 GN=Prrc2c PE=1 SV=3	1	17	19	19	22	Found	Found	Found	Found	Found	Found	Found	Found	Found	Found	Found	Found	Found	Found	Found
3230	[Master Protein] Vesicle-associated membrane protein-associated protein A OS=Mus musculus OX=10090 GN=Vapa PE=1 SV=2	1	17	18	23	83	Found	Found	Found	Found	Found	Found	Found	Found	Found	Found	Found	Found	Found	Found	Found
4312	[Master Protein] Annexin A4 OS=Mus musculus OX=10090 GN=Anxa4 PE=1 SV=4	1	17	18	18	27	Found	Found	Found	Found	Found	Found	Found	Found	Found	Found	Found	Found	Found	Found	Found
1100	[Master Protein] Protein Hook homolog 1 OS=Mus musculus OX=10090 GN=Hook1 PE=1 SV=2	1	17	18	18	23	Found	Found	Found	Found	Found	Found	Found	Found	Found	Found	Found	Found	Found	Found	Found
4280	[Master Protein] Protein SON OS=Mus musculus OX=10090 GN=Son PE=1 SV=2	1	17	18	18	23	Found	Found	Found	Found	Found	Found	Found	Found	Found	Found	Found	Found	Found	Found	Found
5536	[Master Protein] Transcription elongation regulator 1 OS=Mus musculus OX=10090 GN=Tcerg1 PE=1 SV=2	3	17	18	18	23	Found	Found	Found	Found	Found	Found	Found	Found	Found	Found	Found	Found	Found	Found	Found
5497	[Master Protein] Aspartyl aminopeptidase OS=Mus musculus OX=10090 GN=Dnpep PE=1 SV=2	1	17	17	22	55	Found	Found	Found	Found	Found	Found	Found	Found	Found	Found	Found	Found	Found	Found	Found
4045	[Master Protein] Hydroxyacyl-coenzyme A dehydrogenase, mitochondrial OS=Mus musculus OX=10090 GN=Hadh PE=1 SV=2	1	17	17	21	54	Found	Found	Found	Found	Found	Found	Found	Found	Found	Found	Found	Found	Found	Found	Found
5706	[Master Protein] Citrate synthase, mitochondrial OS=Mus musculus OX=10090 GN=Cs PE=1 SV=1	1	17	17	22	52	Found	Found	Found	Found	Found	Found	Found	Found	Found	Found	Found	Found	Found	Found	Found
1690	[Master Protein] Mannose-6-phosphate isomerase OS=Mus musculus OX=10090 GN=Mpi PE=1 SV=1	1	17	17	22	49	Found	Found	Found	Found	Found	Found	Found	Found	Found	Found	Found	Found	Found	Found	Found
2197	[Master Protein] Dolichyl-diphosphooligosaccharide--protein glycosyltransferase subunit 2 OS=Mus musculus OX=10090 GN=Rpn2 PE=1 SV=1	1	17	17	18	48	Found	Found	Found	Found	Found	Found	Found	Found	Found	Found	Found	Found	Found	Found	Found
5875	[Master Protein] Eukaryotic translation initiation factor 5 OS=Mus musculus OX=10090 GN=Eif5 PE=1 SV=1	1	17	17	20	47	Found	Found	Found	Found	Found	Found	Found	Found	Found	Found	Found	Found	Found	Found	Found
3488	[Master Protein] Heat shock protein beta-1 OS=Mus musculus OX=10090 GN=Hspb1 PE=1 SV=3	1	17	17	17	46	Found	Found	Found	Found	Found	Found	Found	Found	Found	Found	Found	Found	Found	Found	Found
336	[Master Protein] Protein CDV3 OS=Mus musculus OX=10090 GN=Cdv3 PE=1 SV=2	1	17	17	18	45	Found	Found	Found	Found	Found	Found	Found	Found	Found	Found	Found	Found	Found	Found	Found
1528	[Master Protein] Prohibitin 1 OS=Mus musculus OX=10090 GN=Phb1 PE=1 SV=1	1	17	17	17	45	Found	Found	Found	Found	Found	Found	Found	Found	Found	Found	Found	Found	Found	Found	Found
2699	[Master Protein] Isovaleryl-CoA dehydrogenase, mitochondrial OS=Mus musculus OX=10090 GN=Ivd PE=1 SV=1	1	17	17	22	42	Found	Found	Found	Found	Found	Found	Found	Found	Found	Found	Found	Found	Found	Found	Found
3946	[Master Protein] 60S acidic ribosomal protein P2 OS=Mus musculus OX=10090 GN=Rplp2 PE=1 SV=3	1	17	17	17	39	Found	Found	Found	Found	Found	Found	Found	Found	Found	Found	Found	Found	Found	Found	Found
5789	[Master Protein] Proteasome subunit alpha type-1 OS=Mus musculus OX=10090 GN=Psma1 PE=1 SV=1	1	17	17	18	39	Found	Found	Found	Found	Found	Found	Found	Found	Found	Found	Found	Found	Found	Found	Found
913	[Master Protein] 4-aminobutyrate aminotransferase, mitochondrial OS=Mus musculus OX=10090 GN=Abat PE=1 SV=1	1	17	17	21	38	Found	Found	Found	Found	Found	Found	Found	Found	Found	Found	Found	Found	Found	Found	Found
1077	[Master Protein] 60S ribosomal protein L4 OS=Mus musculus OX=10090 GN=Rpl4 PE=1 SV=3	1	17	17	18	36	Found	Found	Found	Found	Found	Found	Found	Found	Found	Found	Found	Found	Found	Found	Found
5094	[Master Protein] Leucine zipper transcription factor-like protein 1 OS=Mus musculus OX=10090 GN=Lztfl1 PE=1 SV=1	1	17	17	17	34	Found	Found	Found	Found	Found	Found	Found	Found	Found	Found	Found	Found	Found	Found	Found
2299	[Master Protein] Eukaryotic peptide chain release factor GTP-binding subunit ERF3A OS=Mus musculus OX=10090 GN=Gspt1 PE=1 SV=2	2	17	17	19	33	Found	Found	Found	Found	Found	Found	Found	Found	Found	Found	Found	Found	Found	Found	Found
2323	[Master Protein] Bleomycin hydrolase OS=Mus musculus OX=10090 GN=Blmh PE=1 SV=1	1	17	17	20	33	Found	Found	Found	Found	Found	Found	Found	Found	Found	Found	Found	Found	Found	Found	Found
581	[Master Protein] Histone deacetylase 6 OS=Mus musculus OX=10090 GN=Hdac6 PE=1 SV=3	1	17	17	18	32	Found	Found	Found	Found	Found	Found	Found	Found	Found	Found	Found	Found	Found	Found	Found
514	[Master Protein] Serine-threonine kinase receptor-associated protein OS=Mus musculus OX=10090 GN=Strap PE=1 SV=2	1	17	17	18	31	Found	Found	Found	Found	Found	Found	Found	Found	Found	Found	Found	Found	Found	Found	Found
5960	[Master Protein] Asparagine synthetase [glutamine-hydrolyzing] OS=Mus musculus OX=10090 GN=Asns PE=1 SV=3	1	17	17	17	28	Found	Found	Found	Found	Found	Found	Found	Found	Found	Found	Found	Found	Found	Found	Found
1278	[Master Protein] Dynein axonemal assembly factor 1 OS=Mus musculus OX=10090 GN=Dnaaf1 PE=1 SV=1	1	17	17	18	27	Found	Found	Found	Found	Found	Found	Found	Found	Found	Found	Found	Found	Found	Found	Found
1423	[Master Protein] Vacuolar protein sorting-associated protein 35 OS=Mus musculus OX=10090 GN=Vps35 PE=1 SV=1	1	17	17	18	26	Found	Found	Found	Found	Found	Found	Found	Found	Found	Found	Found	Found	Found	Found	Found
1880	[Master Protein] Espin OS=Mus musculus OX=10090 GN=Espn PE=1 SV=2	1	17	17	17	26	Found	Found	Found	Found	Found	Found	Found	Found	Found	Found	Found	Found	Found	Found	Found
4938	[Master Protein] Nicotinamide phosphoribosyltransferase OS=Mus musculus OX=10090 GN=Nampt PE=1 SV=1	1	17	17	18	26	Found	Found	Found	Found	Found	Found	Found	Found	Found	Found	Found	Found	Found	Found	Found
1035	[Master Protein] Tubulin--tyrosine ligase-like protein 12 OS=Mus musculus OX=10090 GN=Ttll12 PE=1 SV=1	1	17	17	19	25	Found	Found	Found	Found	Found	Found	Found	Found	Found	Found	Found	Found	Found	Found	Found
1729	[Master Protein] RNA polymerase II-associated protein 3 OS=Mus musculus OX=10090 GN=Rpap3 PE=1 SV=1	1	17	17	17	24	Found	Found	Found	Found	Found	Found	Found	Found	Found	Found	Found	Found	Found	Found	Found
1194	[Master Protein] Reticulon-4 OS=Mus musculus OX=10090 GN=Rtn4 PE=1 SV=2	1	17	17	18	23	Found	Found	Found	Found	Found	Found	Found	Found	Found	Found	Found	Found	Found	Found	Found
2093	[Master Protein] Tyrosine-protein phosphatase non-receptor type 23 OS=Mus musculus OX=10090 GN=Ptpn23 PE=1 SV=2	1	17	17	17	23	Found	Found	Found	Found	Found	Found	Found	Found	Found	Found	Found	Found	Found	Found	Found
2789	[Master Protein] Dynein regulatory complex protein 1 OS=Mus musculus OX=10090 GN=Drc1 PE=1 SV=1	1	17	17	17	23	Found	Found	Found	Found	Found	Found	Found	Found	Found	Found	Found	Found	Found	Found	Found
3346	[Master Protein] Mitochondrial-processing peptidase subunit alpha OS=Mus musculus OX=10090 GN=Pmpca PE=1 SV=1	1	17	17	17	23	Found	Found	Found	Found	Found	Found	Found	Found	Found	Found	Found	Found	Found	Found	Found
5785	[Master Protein] Neprilysin OS=Mus musculus OX=10090 GN=Mme PE=1 SV=3	1	17	17	18	23	Found	Found	Found	Found	Found	Found	Found	Found	Found	Found	Found	Found	Found	Found	Found
4996	[Master Protein] SAFB-like transcription modulator OS=Mus musculus OX=10090 GN=Sltm PE=1 SV=1	1	17	17	17	22	Found	Found	Found	Found	Found	Found	Found	Found	Found	Found	Found	Found	Found	Found	Found
2523	[Master Protein] Protein Niban 1 OS=Mus musculus OX=10090 GN=Niban1 PE=1 SV=2	1	17	17	18	21	Found	Found	Found	Found	Found	Found	Found	Found	Found	Found	Found	Found	Found	Found	Found
1725	[Master Protein] Phosphoribosylformylglycinamidine synthase OS=Mus musculus OX=10090 GN=Pfas PE=1 SV=1	1	17	17	17	20	Found	Found	Found	Found	Found	Found	Found	Found	Found	Found	Found	Found	Found	Found	Found
3117	[Master Protein] Testis-specific serine kinase substrate OS=Mus musculus OX=10090 GN=Tsks PE=1 SV=4	1	17	17	17	20	Found	Found	Found	Found	Found	Found	Found	Found	Found	Found	Found	Found	Found	Found	Found
2016	[Master Protein] Zinc finger protein 638 OS=Mus musculus OX=10090 GN=Znf638 PE=1 SV=2	1	17	17	18	19	Found	Found	Found	Found	Found	Found	Found	Found	Found	Found	Found	Found	Found	Found	Found
2032	[Master Protein] Protein strawberry notch homolog 1 OS=Mus musculus OX=10090 GN=Sbno1 PE=1 SV=2	2	17	17	17	19	Found	Found	Found	Found	Found	Found	Found	Found	Found	Found	Found	Found	Found	Found	Found
4962	[Master Protein] Coiled-coil domain-containing protein 136 OS=Mus musculus OX=10090 GN=Ccdc136 PE=1 SV=2	1	17	17	18	19	Found	Found	Found	Found	Found	Found	Found	Found	Found	Found	Found	Found	Found	Found	Found
5941	[Master Protein] SNW domain-containing protein 1 OS=Mus musculus OX=10090 GN=Snw1 PE=1 SV=3	1	17	17	17	19	Found	Found	Found	Found	Found	Found	Found	Found	Found	Found	Found	Found	Found	Found	Found
5543	[Master Protein] Nuclear pore complex protein Nup214 OS=Mus musculus OX=10090 GN=Nup214 PE=1 SV=2	1	17	17	17	18	Found	Found	Found	Found	Found	Found	Found	Found	Found	Found	Found	Found	Found	Found	Found
5776	[Master Protein] Glycogen phosphorylase, brain form OS=Mus musculus OX=10090 GN=Pygb PE=1 SV=3	1	16	21	21	27	Found	Found	Found	Found	Found	Found	Found	Found	Found	Found	Found	Found	Found	Found	Found
39	[Master Protein] Ras GTPase-activating-like protein IQGAP2 OS=Mus musculus OX=10090 GN=Iqgap2 PE=1 SV=2	1	16	20	20	23	Found	Found	Found	Found	Found	Found	Found	Found	Found	Found	Found	Found	Found	Found	Found
5710	[Master Protein] 14-3-3 protein epsilon OS=Mus musculus OX=10090 GN=Ywhae PE=1 SV=1	1	16	19	28	128	Found	Found	Found	Found	Found	Found	Found	Found	Found	Found	Found	Found	Found	Found	Found
4531	[Master Protein] Heterogeneous nuclear ribonucleoprotein A3 OS=Mus musculus OX=10090 GN=Hnrnpa3 PE=1 SV=1	1	16	19	21	58	Found	Found	Found	Found	Found	Found	Found	Found	Found	Found	Found	Found	Found	Found	Found
1941	[Master Protein] Phosphatidylethanolamine-binding protein 1 OS=Mus musculus OX=10090 GN=Pebp1 PE=1 SV=3	1	16	18	20	83	Found	Found	Found	Found	Found	Found	Found	Found	Found	Found	Found	Found	Found	Found	Found
670	[Master Protein] Glutathione S-transferase Mu 5 OS=Mus musculus OX=10090 GN=Gstm5 PE=1 SV=1	1	16	18	24	72	Found	Found	Found	Found	Found	Found	Found	Found	Found	Found	Found	Found	Found	Found	Found
5386	[Master Protein] L-lactate dehydrogenase B chain OS=Mus musculus OX=10090 GN=Ldhb PE=1 SV=2	1	16	18	22	55	Found	Found	Found	Found	Found	Found	Found	Found	Found	Found	Found	Found	Found	Found	Found
2505	[Master Protein] Carboxylesterase 1C OS=Mus musculus OX=10090 GN=Ces1c PE=1 SV=4	1	16	18	23	47	Found	Found	Found	Found	Found	Found	Found	Found	Found	Found	Found	Found	Found	Found	Found
5402	[Master Protein] RNA binding motif protein, X-linked-like-1 OS=Mus musculus OX=10090 GN=Rbmxl1 PE=2 SV=1	3	16	18	19	47	Found	Found	Found	Found	Found	Found	Found	Found	Found	Found	Found	Found	Found	Found	Found
3874	[Master Protein] Sorting nexin-1 OS=Mus musculus OX=10090 GN=Snx1 PE=1 SV=1	1	16	18	19	32	Found	Found	Found	Found	Found	Found	Found	Found	Found	Found	Found	Found	Found	Found	Found
4371	[Master Protein] Serine/arginine-rich splicing factor 1 OS=Mus musculus OX=10090 GN=Srsf1 PE=1 SV=3	1	16	17	18	52	Found	Found	Found	Found	Found	Found	Found	Found	Found	Found	Found	Found	Found	Found	Found
353	[Master Protein] Polypyrimidine tract-binding protein 2 OS=Mus musculus OX=10090 GN=Ptbp2 PE=1 SV=2	1	16	17	18	49	Found	Found	Found	Found	Found	Found	Found	Found	Found	Found	Found	Found	Found	Found	Found
5411	[Master Protein] 26S proteasome regulatory subunit 8 OS=Mus musculus OX=10090 GN=Psmc5 PE=1 SV=1	1	16	17	21	38	Found	Found	Found	Found	Found	Found	Found	Found	Found	Found	Found	Found	Found	Found	Found
3846	[Master Protein] Ubiquitin carboxyl-terminal hydrolase 14 OS=Mus musculus OX=10090 GN=Usp14 PE=1 SV=3	1	16	17	17	27	Found	Found	Found	Found	Found	Found	Found	Found	Found	Found	Found	Found	Found	Found	Found
5551	[Master Protein] Serine hydroxymethyltransferase, cytosolic OS=Mus musculus OX=10090 GN=Shmt1 PE=1 SV=3	1	16	17	18	27	Found	Found	Found	Found	Found	Found	Found	Found	Found	Found	Found	Found	Found	Found	Found
1023	[Master Protein] Transketolase-like protein 2 OS=Mus musculus OX=10090 GN=Tktl2 PE=1 SV=1	1	16	17	19	26	Found	Found	Found	Found	Found	Found	Found	Found	Found	Found	Found	Found	Found	Found	Found
4273	[Master Protein] Synaptonemal complex central element protein 1 OS=Mus musculus OX=10090 GN=Syce1 PE=1 SV=1	1	16	17	17	25	Found	Found	Found	Found	Found	Found	Found	Found	Found	Found	Found	Found	Found	Found	Found
5150	[Master Protein] RNA-binding protein 27 OS=Mus musculus OX=10090 GN=Rbm27 PE=1 SV=3	1	16	17	17	21	Found	Found	Found	Found	Found	Found	Found	Found	Found	Found	Found	Found	Found	Found	Found
5519	[Master Protein] Myosin-7 OS=Mus musculus OX=10090 GN=Myh7 PE=2 SV=1	6	16	17	17	19	Found	Found	Found	Found	Found	Found	Found	Found	Found	Found	Found	Found	Found	Found	Found
2792	[Master Protein] Adenylate kinase isoenzyme 1 OS=Mus musculus OX=10090 GN=Ak1 PE=1 SV=1	1	16	16	18	69	Found	Found	Found	Found	Found	Found	Found	Found	Found	Found	Found	Found	Found	Found	Found
1060	[Master Protein] Triosephosphate isomerase OS=Mus musculus OX=10090 GN=Tpi1 PE=1 SV=5	1	16	16	17	54	Found	Found	Found	Found	Found	Found	Found	Found	Found	Found	Found	Found	Found	Found	Found
2496	[Master Protein] Acid ceramidase OS=Mus musculus OX=10090 GN=Asah1 PE=1 SV=1	1	16	16	20	48	Found	Found	Found	Found	Found	Found	Found	Found	Found	Found	Found	Found	Found	Found	Found
5251	[Master Protein] Brain acid soluble protein 1 OS=Mus musculus OX=10090 GN=Basp1 PE=1 SV=3	1	16	16	16	48	Found	Found	Found	Found	Found	Found	Found	Found	Found	Found	Found	Found	Found	Found	Found
4226	[Master Protein] Calumenin OS=Mus musculus OX=10090 GN=Calu PE=1 SV=1	1	16	16	19	46	Found	Found	Found	Found	Found	Found	Found	Found	Found	Found	Found	Found	Found	Found	Found
4365	[Master Protein] Glycerol-3-phosphate phosphatase OS=Mus musculus OX=10090 GN=Pgp PE=1 SV=1	1	16	16	18	46	Found	Found	Found	Found	Found	Found	Found	Found	Found	Found	Found	Found	Found	Found	Found
4167	[Master Protein] Serine/threonine-protein phosphatase 2A activator OS=Mus musculus OX=10090 GN=Ptpa PE=1 SV=1	1	16	16	16	44	Found	Found	Found	Found	Found	Found	Found	Found	Found	Found	Found	Found	Found	Found	Found
1019	[Master Protein] Clusterin OS=Mus musculus OX=10090 GN=Clu PE=1 SV=1	1	16	16	18	41	Found	Found	Found	Found	Found	Found	Found	Found	Found	Found	Found	Found	Found	Found	Found
4034	[Master Protein] Calcyclin-binding protein OS=Mus musculus OX=10090 GN=Cacybp PE=1 SV=1	1	16	16	18	40	Found	Found	Found	Found	Found	Found	Found	Found	Found	Found	Found	Found	Found	Found	Found
954	[Master Protein] Testis-expressed protein 33 OS=Mus musculus OX=10090 GN=Tex33 PE=1 SV=1	1	16	16	19	38	Found	Found	Found	Found	Found	Found	Found	Found	Found	Found	Found	Found	Found	Found	Found
2251	[Master Protein] Mitochondrial import receptor subunit TOM34 OS=Mus musculus OX=10090 GN=Tomm34 PE=1 SV=1	1	16	16	17	38	Found	Found	Found	Found	Found	Found	Found	Found	Found	Found	Found	Found	Found	Found	Found
5104	[Master Protein] DnaJ homolog subfamily A member 2 OS=Mus musculus OX=10090 GN=Dnaja2 PE=1 SV=1	1	16	16	18	37	Found	Found	Found	Found	Found	Found	Found	Found	Found	Found	Found	Found	Found	Found	Found
2803	[Master Protein] Glyoxalase domain-containing protein 4 OS=Mus musculus OX=10090 GN=Glod4 PE=1 SV=1	1	16	16	20	35	Found	Found	Found	Found	Found	Found	Found	Found	Found	Found	Found	Found	Found	Found	Found
2594	[Master Protein] N-acetylneuraminate lyase OS=Mus musculus OX=10090 GN=Npl PE=1 SV=1	1	16	16	17	33	Found	Found	Found	Found	Found	Found	Found	Found	Found	Found	Found	Found	Found	Found	Found
3179	[Master Protein] Dolichyl-diphosphooligosaccharide--protein glycosyltransferase 48 kDa subunit OS=Mus musculus OX=10090 GN=Ddost PE=1 SV=2	1	16	16	16	33	Found	Found	Found	Found	Found	Found	Found	Found	Found	Found	Found	Found	Found	Found	Found
5289	[Master Protein] Cell growth-regulating nucleolar protein OS=Mus musculus OX=10090 GN=Lyar PE=1 SV=2	1	16	16	16	32	Found	Found	Found	Found	Found	Found	Found	Found	Found	Found	Found	Found	Found	Found	Found
3024	[Master Protein] 40S ribosomal protein S3a OS=Mus musculus OX=10090 GN=Rps3a PE=1 SV=3	1	16	16	17	31	Found	Found	Found	Found	Found	Found	Found	Found	Found	Found	Found	Found	Found	Found	Found
5725	[Master Protein] Phenylalanine--tRNA ligase beta subunit OS=Mus musculus OX=10090 GN=Farsb PE=1 SV=2	1	16	16	16	31	Found	Found	Found	Found	Found	Found	Found	Found	Found	Found	Found	Found	Found	Found	Found
949	[Master Protein] Protein phosphatase 1G OS=Mus musculus OX=10090 GN=Ppm1g PE=1 SV=3	1	16	16	17	30	Found	Found	Found	Found	Found	Found	Found	Found	Found	Found	Found	Found	Found	Found	Found
999	[Master Protein] LIM and SH3 domain protein 1 OS=Mus musculus OX=10090 GN=Lasp1 PE=1 SV=1	1	16	16	17	30	Found	Found	Found	Found	Found	Found	Found	Found	Found	Found	Found	Found	Found	Found	Found
5155	[Master Protein] 40S ribosomal protein S3 OS=Mus musculus OX=10090 GN=Rps3 PE=1 SV=1	1	16	16	17	30	Found	Found	Found	Found	Found	Found	Found	Found	Found	Found	Found	Found	Found	Found	Found
1075	[Master Protein] Transaldolase OS=Mus musculus OX=10090 GN=Taldo1 PE=1 SV=2	1	16	16	17	29	Found	Found	Found	Found	Found	Found	Found	Found	Found	Found	Found	Found	Found	Found	Found
2162	[Master Protein] Clathrin interactor 1 OS=Mus musculus OX=10090 GN=Clint1 PE=1 SV=2	1	16	16	20	29	Found	Found	Found	Found	Found	Found	Found	Found	Found	Found	Found	Found	Found	Found	Found
918	[Master Protein] m7GpppX diphosphatase OS=Mus musculus OX=10090 GN=Dcps PE=1 SV=1	1	16	16	16	28	Found	Found	Found	Found	Found	Found	Found	Found	Found	Found	Found	Found	Found	Found	Found
1590	[Master Protein] ATP-dependent RNA helicase DHX15 OS=Mus musculus OX=10090 GN=Dhx15 PE=1 SV=2	1	16	16	17	28	Found	Found	Found	Found	Found	Found	Found	Found	Found	Found	Found	Found	Found	Found	Found
3301	[Master Protein] Target of Myb protein 1 OS=Mus musculus OX=10090 GN=Tom1 PE=1 SV=1	1	16	16	17	28	Found	Found	Found	Found	Found	Found	Found	Found	Found	Found	Found	Found	Found	Found	Found
421	[Master Protein] COP9 signalosome complex subunit 2 OS=Mus musculus OX=10090 GN=Cops2 PE=1 SV=1	1	16	16	18	27	Found	Found	Found	Found	Found	Found	Found	Found	Found	Found	Found	Found	Found	Found	Found
2544	[Master Protein] Ran GTPase-activating protein 1 OS=Mus musculus OX=10090 GN=Rangap1 PE=1 SV=2	1	16	16	17	27	Found	Found	Found	Found	Found	Found	Found	Found	Found	Found	Found	Found	Found	Found	Found
462	[Master Protein] Glutamate dehydrogenase 1, mitochondrial OS=Mus musculus OX=10090 GN=Glud1 PE=1 SV=1	2	16	16	18	26	Found	Found	Found	Found	Found	Found	Found	Found	Found	Found	Found	Found	Found	Found	Found
4238	[Master Protein] Eukaryotic translation initiation factor 2 subunit 2 OS=Mus musculus OX=10090 GN=Eif2s2 PE=1 SV=1	1	16	16	16	26	Found	Found	Found	Found	Found	Found	Found	Found	Found	Found	Found	Found	Found	Found	Found
2512	[Master Protein] Glycine--tRNA ligase OS=Mus musculus OX=10090 GN=Gars1 PE=1 SV=1	1	16	16	16	25	Found	Found	Found	Found	Found	Found	Found	Found	Found	Found	Found	Found	Found	Found	Found
3094	[Master Protein] NAD-dependent malic enzyme, mitochondrial OS=Mus musculus OX=10090 GN=Me2 PE=1 SV=1	1	16	16	16	25	Found	Found	Found	Found	Found	Found	Found	Found	Found	Found	Found	Found	Found	Found	Found
4047	[Master Protein] 40S ribosomal protein S4, X isoform OS=Mus musculus OX=10090 GN=Rps4x PE=1 SV=2	1	16	16	16	25	Found	Found	Found	Found	Found	Found	Found	Found	Found	Found	Found	Found	Found	Found	Found
2591	[Master Protein] Rho GTPase-activating protein 1 OS=Mus musculus OX=10090 GN=Arhgap1 PE=1 SV=1	1	16	16	17	24	Found	Found	Found	Found	Found	Found	Found	Found	Found	Found	Found	Found	Found	Found	Found
4905	[Master Protein] Calreticulin-3 OS=Mus musculus OX=10090 GN=Calr3 PE=1 SV=2	1	16	16	16	24	Found	Found	Found	Found	Found	Found	Found	Found	Found	Found	Found	Found	Found	Found	Found
862	[Master Protein] Eukaryotic translation initiation factor 3 subunit G OS=Mus musculus OX=10090 GN=Eif3g PE=1 SV=2	1	16	16	16	23	Found	Found	Found	Found	Found	Found	Found	Found	Found	Found	Found	Found	Found	Found	Found
3329	[Master Protein] DnaJ homolog subfamily B member 1 OS=Mus musculus OX=10090 GN=Dnajb1 PE=1 SV=3	1	16	16	16	23	Found	Found	Found	Found	Found	Found	Found	Found	Found	Found	Found	Found	Found	Found	Found
3580	[Master Protein] La-related protein 7 OS=Mus musculus OX=10090 GN=Larp7 PE=1 SV=2	1	16	16	17	23	Found	Found	Found	Found	Found	Found	Found	Found	Found	Found	Found	Found	Found	Found	Found
1837	[Master Protein] Epidermal growth factor receptor substrate 15-like 1 OS=Mus musculus OX=10090 GN=Eps15l1 PE=1 SV=3	1	16	16	18	22	Found	Found	Found	Found	Found	Found	Found	Found	Found	Found	Found	Found	Found	Found	Found
3896	[Master Protein] TRAF3-interacting protein 1 OS=Mus musculus OX=10090 GN=Traf3ip1 PE=1 SV=2	1	16	16	16	22	Found	Found	Found	Found	Found	Found	Found	Found	Found	Found	Found	Found	Found	Found	Found
838	[Master Protein] Protein FAM114A2 OS=Mus musculus OX=10090 GN=Fam114a2 PE=1 SV=2	1	16	16	18	21	Found	Found	Found	Found	Found	Found	Found	Found	Found	Found	Found	Found	Found	Found	Found
1656	[Master Protein] Adenylosuccinate synthetase isozyme 2 OS=Mus musculus OX=10090 GN=Adss2 PE=1 SV=2	2	16	16	17	21	Found	Found	Found	Found	Found	Found	Found	Found	Found	Found	Found	Found	Found	Found	Found
3091	[Master Protein] HIV Tat-specific factor 1 homolog OS=Mus musculus OX=10090 GN=Htatsf1 PE=1 SV=1	1	16	16	17	20	Found	Found	Found	Found	Found	Found	Found	Found	Found	Found	Found	Found	Found	Found	Found
4552	[Master Protein] E3 ubiquitin-protein ligase HUWE1 OS=Mus musculus OX=10090 GN=Huwe1 PE=1 SV=5	1	16	16	16	19	Found	Found	Found	Found	Found	Found	Found	Found	Found	Found	Found	Found	Found	Found	Found
3736	[Master Protein] CCR4-NOT transcription complex subunit 1 OS=Mus musculus OX=10090 GN=Cnot1 PE=1 SV=2	1	16	16	16	16	Found	Found	Found	Found	Found	Found	Found	Found	Found	Found	Found	Found	Found	Found	Found
13	[Master Protein] Ubiquitin-like modifier-activating enzyme 1 Y OS=Mus musculus OX=10090 GN=Uba1y PE=1 SV=2	1	15	26	28	46	Found	Found	Found	Found	Found	Found	Found	Found	Found	Found	Found	Found	Found	Found	Found
4429	[Master Protein] Serine/threonine-protein phosphatase 2A 65 kDa regulatory subunit A alpha isoform OS=Mus musculus OX=10090 GN=Ppp2r1a PE=1 SV=3	1	15	19	21	50	Found	Found	Found	Found	Found	Found	Found	Found	Found	Found	Found	Found	Found	Found	Found
114	[Master Protein] Band 4.1-like protein 3 OS=Mus musculus OX=10090 GN=Epb41l3 PE=1 SV=1	1	15	19	20	24	Found	Found	Found	Found	Found	Found	Found	Found	Found	Found	Found	Found	Found	Found	Found
286	[Master Protein] Y-box-binding protein 3 OS=Mus musculus OX=10090 GN=Ybx3 PE=1 SV=2	1	15	18	19	54	Found	Found	Found	Found	Found	Found	Found	Found	Found	Found	Found	Found	Found	Found	Found
218	[Master Protein] ADP/ATP translocase 4 OS=Mus musculus OX=10090 GN=Slc25a31 PE=1 SV=1	1	15	18	19	46	Found	Found	Found	Found	Found	Found	Found	Found	Found	Found	Found	Found	Found	Found	Found
137	[Master Protein] DNA topoisomerase 2-alpha OS=Mus musculus OX=10090 GN=Top2a PE=1 SV=2	1	15	18	19	22	Found	Found	Found	Found	Found	Found	Found	Found	Found	Found	Found	Found	Found	Found	Found
1509	[Master Protein] Voltage-dependent anion-selective channel protein 1 OS=Mus musculus OX=10090 GN=Vdac1 PE=1 SV=3	1	15	16	16	44	Found	Found	Found	Found	Found	Found	Found	Found	Found	Found	Found	Found	Found	Found	Found
5959	[Master Protein] Interferon-inducible GTPase 5 OS=Mus musculus OX=10090 GN=Irgc PE=1 SV=1	1	15	16	18	40	Found	Found	Found	Found	Found	Found	Found	Found	Found	Found	Found	Found	Found	Found	Found
1629	[Master Protein] Myosin light chain kinase, smooth muscle OS=Mus musculus OX=10090 GN=Mylk PE=1 SV=3	7	15	16	16	29	Found	Found	Found	Found	Found	Found	Found	Found	Found	Found	Found	Found	Found	Found	Found
4011	[Master Protein] Histidine--tRNA ligase, cytoplasmic OS=Mus musculus OX=10090 GN=Hars1 PE=1 SV=2	2	15	16	16	28	Found	Found	Found	Found	Found	Found	Found	Found	Found	Found	Found	Found	Found	Found	Found
3112	[Master Protein] GPI transamidase component PIG-S OS=Mus musculus OX=10090 GN=Pigs PE=1 SV=3	1	15	16	16	24	Found	Found	Found	Found	Found	Found	Found	Found	Found	Found	Found	Found	Found	Found	Found
5267	[Master Protein] Vesicle-fusing ATPase OS=Mus musculus OX=10090 GN=Nsf PE=1 SV=2	1	15	16	16	23	Found	Found	Found	Found	Found	Found	Found	Found	Found	Found	Found	Found	Found	Found	Found
3504	[Master Protein] E3 UFM1-protein ligase 1 OS=Mus musculus OX=10090 GN=Ufl1 PE=1 SV=2	1	15	16	16	21	Found	Found	Found	Found	Found	Found	Found	Found	Found	Found	Found	Found	Found	Found	Found
4664	[Master Protein] Dynein axonemal heavy chain 12 OS=Mus musculus OX=10090 GN=Dnah12 PE=1 SV=2	1	15	16	16	20	Found	Found	Found	Found	Found	Found	Found	Found	Found	Found	Found	Found	Found	Found	Found
5111	[Master Protein] Signal transducing adapter molecule 2 OS=Mus musculus OX=10090 GN=Stam2 PE=1 SV=1	1	15	16	16	20	Found	Found	Found	Found	Found	Found	Found	Found	Found	Found	Found	Found	Found	Found	Found
1620	[Master Protein] Serine/threonine-protein kinase MRCK beta OS=Mus musculus OX=10090 GN=Cdc42bpb PE=1 SV=2	1	15	16	16	19	Found	Found	Found	Found	Found	Found	Found	Found	Found	Found	Found	Found	Found	Found	Found
3317	[Master Protein] Peptidyl-prolyl cis-trans isomerase A OS=Mus musculus OX=10090 GN=Ppia PE=1 SV=2	2	15	15	22	125	Found	Found	Found	Found	Found	Found	Found	Found	Found	Found	Found	Found	Found	Found	Found
5579	[Master Protein] Pyruvate dehydrogenase E1 component subunit beta, mitochondrial OS=Mus musculus OX=10090 GN=Pdhb PE=1 SV=1	1	15	15	22	83	Found	Found	Found	Found	Found	Found	Found	Found	Found	Found	Found	Found	Found	Found	Found
180	[Master Protein] Nucleophosmin OS=Mus musculus OX=10090 GN=Npm1 PE=1 SV=1	1	15	15	22	74	Found	Found	Found	Found	Found	Found	Found	Found	Found	Found	Found	Found	Found	Found	Found
4203	[Master Protein] Saccharopine dehydrogenase-like oxidoreductase OS=Mus musculus OX=10090 GN=Sccpdh PE=1 SV=1	1	15	15	16	55	Found	Found	Found	Found	Found	Found	Found	Found	Found	Found	Found	Found	Found	Found	Found
5665	[Master Protein] Adenylate kinase 2, mitochondrial OS=Mus musculus OX=10090 GN=Ak2 PE=1 SV=5	1	15	15	17	52	Found	Found	Found	Found	Found	Found	Found	Found	Found	Found	Found	Found	Found	Found	Found
5933	[Master Protein] Hemopexin OS=Mus musculus OX=10090 GN=Hpx PE=1 SV=2	1	15	15	15	50	Found	Found	Found	Found	Found	Found	Found	Found	Found	Found	Found	Found	Found	Found	Found
5404	[Master Protein] Isocitrate dehydrogenase [NAD] subunit alpha, mitochondrial OS=Mus musculus OX=10090 GN=Idh3a PE=1 SV=1	1	15	15	17	49	Found	Found	Found	Found	Found	Found	Found	Found	Found	Found	Found	Found	Found	Found	Found
5890	[Master Protein] Protein-L-isoaspartate(D-aspartate) O-methyltransferase OS=Mus musculus OX=10090 GN=Pcmt1 PE=1 SV=3	1	15	15	20	46	Found	Found	Found	Found	Found	Found	Found	Found	Found	Found	Found	Found	Found	Found	Found
3856	[Master Protein] Delta(3,5)-Delta(2,4)-dienoyl-CoA isomerase, mitochondrial OS=Mus musculus OX=10090 GN=Ech1 PE=1 SV=1	1	15	15	15	44	Found	Found	Found	Found	Found	Found	Found	Found	Found	Found	Found	Found	Found	Found	Found
2840	[Master Protein] Proteasome subunit alpha type-3 OS=Mus musculus OX=10090 GN=Psma3 PE=1 SV=3	1	15	15	16	40	Found	Found	Found	Found	Found	Found	Found	Found	Found	Found	Found	Found	Found	Found	Found
5070	[Master Protein] Obg-like ATPase 1 OS=Mus musculus OX=10090 GN=Ola1 PE=1 SV=1	1	15	15	15	35	Found	Found	Found	Found	Found	Found	Found	Found	Found	Found	Found	Found	Found	Found	Found
3551	[Master Protein] 60S acidic ribosomal protein P0 OS=Mus musculus OX=10090 GN=Rplp0 PE=1 SV=3	1	15	15	16	34	Found	Found	Found	Found	Found	Found	Found	Found	Found	Found	Found	Found	Found	Found	Found
5643	[Master Protein] Caprin-1 OS=Mus musculus OX=10090 GN=Caprin1 PE=1 SV=2	1	15	15	16	34	Found	Found	Found	Found	Found	Found	Found	Found	Found	Found	Found	Found	Found	Found	Found
700	[Master Protein] RNA transcription, translation and transport factor protein OS=Mus musculus OX=10090 GN=RTRAF PE=1 SV=1	1	15	15	16	33	Found	Found	Found	Found	Found	Found	Found	Found	Found	Found	Found	Found	Found	Found	Found
4803	[Master Protein] Serpin B6 OS=Mus musculus OX=10090 GN=Serpinb6 PE=1 SV=1	1	15	15	18	33	Found	Found	Found	Found	Found	Found	Found	Found	Found	Found	Found	Found	Found	Found	Found
5170	[Master Protein] cAMP-dependent protein kinase type I-alpha regulatory subunit OS=Mus musculus OX=10090 GN=Prkar1a PE=1 SV=3	2	15	15	18	33	Found	Found	Found	Found	Found	Found	Found	Found	Found	Found	Found	Found	Found	Found	Found
2244	[Master Protein] Prohibitin-2 OS=Mus musculus OX=10090 GN=Phb2 PE=1 SV=1	1	15	15	15	32	Found	Found	Found	Found	Found	Found	Found	Found	Found	Found	Found	Found	Found	Found	Found
3742	[Master Protein] Cytochrome b-c1 complex subunit 1, mitochondrial OS=Mus musculus OX=10090 GN=Uqcrc1 PE=1 SV=2	1	15	15	17	32	Found	Found	Found	Found	Found	Found	Found	Found	Found	Found	Found	Found	Found	Found	Found
4496	[Master Protein] Creatine kinase B-type OS=Mus musculus OX=10090 GN=Ckb PE=1 SV=1	3	15	15	17	32	Found	Found	Found	Found	Found	Found	Found	Found	Found	Found	Found	Found	Found	Found	Found
848	[Master Protein] Glucosidase 2 subunit beta OS=Mus musculus OX=10090 GN=Prkcsh PE=1 SV=1	1	15	15	16	31	Found	Found	Found	Found	Found	Found	Found	Found	Found	Found	Found	Found	Found	Found	Found
2838	[Master Protein] Dihydrolipoyllysine-residue succinyltransferase component of 2-oxoglutarate dehydrogenase complex, mitochondrial OS=Mus musculus OX=10090 GN=Dlst PE=1 SV=1	1	15	15	18	31	Found	Found	Found	Found	Found	Found	Found	Found	Found	Found	Found	Found	Found	Found	Found
3162	[Master Protein] Hsp90 co-chaperone Cdc37 OS=Mus musculus OX=10090 GN=Cdc37 PE=1 SV=1	1	15	15	19	31	Found	Found	Found	Found	Found	Found	Found	Found	Found	Found	Found	Found	Found	Found	Found
4563	[Master Protein] Alpha-soluble NSF attachment protein OS=Mus musculus OX=10090 GN=Napa PE=1 SV=1	2	15	15	16	31	Found	Found	Found	Found	Found	Found	Found	Found	Found	Found	Found	Found	Found	Found	Found
3069	[Master Protein] Retinoid-inducible serine carboxypeptidase OS=Mus musculus OX=10090 GN=Scpep1 PE=1 SV=2	1	15	15	17	30	Found	Found	Found	Found	Found	Found	Found	Found	Found	Found	Found	Found	Found	Found	Found
589	[Master Protein] Transgelin OS=Mus musculus OX=10090 GN=Tagln PE=1 SV=3	1	15	15	18	29	Found	Found	Found	Found	Found	Found	Found	Found	Found	Found	Found	Found	Found	Found	Found
4286	[Master Protein] Acyl-coenzyme A thioesterase 9, mitochondrial OS=Mus musculus OX=10090 GN=Acot9 PE=1 SV=1	2	15	15	17	29	Found	Found	Found	Found	Found	Found	Found	Found	Found	Found	Found	Found	Found	Found	Found
3352	[Master Protein] Pre-mRNA 3'-end-processing factor FIP1 OS=Mus musculus OX=10090 GN=Fip1l1 PE=1 SV=1	1	15	15	16	27	Found	Found	Found	Found	Found	Found	Found	Found	Found	Found	Found	Found	Found	Found	Found
4524	[Master Protein] Nuclear protein localization protein 4 homolog OS=Mus musculus OX=10090 GN=Nploc4 PE=1 SV=3	1	15	15	16	27	Found	Found	Found	Found	Found	Found	Found	Found	Found	Found	Found	Found	Found	Found	Found
4726	[Master Protein] Stromal interaction molecule 1 OS=Mus musculus OX=10090 GN=Stim1 PE=1 SV=2	2	15	15	16	27	Found	Found	Found	Found	Found	Found	Found	Found	Found	Found	Found	Found	Found	Found	Found
5642	[Master Protein] Thioredoxin domain-containing protein 2 OS=Mus musculus OX=10090 GN=Txndc2 PE=1 SV=1	1	15	15	15	27	Found	Found	Found	Found	Found	Found	Found	Found	Found	Found	Found	Found	Found	Found	Found
1727	[Master Protein] Medium-chain acyl-CoA ligase ACSF2, mitochondrial OS=Mus musculus OX=10090 GN=Acsf2 PE=1 SV=1	1	15	15	16	26	Found	Found	Found	Found	Found	Found	Found	Found	Found	Found	Found	Found	Found	Found	Found
4736	[Master Protein] 5'-nucleotidase OS=Mus musculus OX=10090 GN=Nt5e PE=1 SV=2	1	15	15	16	25	Found	Found	Found	Found	Found	Found	Found	Found	Found	Found	Found	Found	Found	Found	Found
580	[Master Protein] D-3-phosphoglycerate dehydrogenase OS=Mus musculus OX=10090 GN=Phgdh PE=1 SV=3	1	15	15	16	24	Found	Found	Found	Found	Found	Found	Found	Found	Found	Found	Found	Found	Found	Found	Found
593	[Master Protein] Succinate dehydrogenase [ubiquinone] iron-sulfur subunit, mitochondrial OS=Mus musculus OX=10090 GN=Sdhb PE=1 SV=1	1	15	15	16	24	Found	Found	Found	Found	Found	Found	Found	Found	Found	Found	Found	Found	Found	Found	Found
3175	[Master Protein] Torsin-1A-interacting protein 1 OS=Mus musculus OX=10090 GN=Tor1aip1 PE=1 SV=3	1	15	15	16	24	Found	Found	Found	Found	Found	Found	Found	Found	Found	Found	Found	Found	Found	Found	Found
3332	[Master Protein] Probable ATP-dependent RNA helicase DDX6 OS=Mus musculus OX=10090 GN=Ddx6 PE=1 SV=1	1	15	15	15	24	Found	Found	Found	Found	Found	Found	Found	Found	Found	Found	Found	Found	Found	Found	Found
5392	[Master Protein] G kinase-anchoring protein 1 OS=Mus musculus OX=10090 GN=Gkap1 PE=1 SV=1	2	15	15	15	24	Found	Found	Found	Found	Found	Found	Found	Found	Found	Found	Found	Found	Found	Found	Found
740	[Master Protein] Protein phosphatase 1 regulatory subunit 32 OS=Mus musculus OX=10090 GN=Ppp1r32 PE=1 SV=1	1	15	15	15	23	Found	Found	Found	Found	Found	Found	Found	Found	Found	Found	Found	Found	Found	Found	Found
2027	[Master Protein] Importin-7 OS=Mus musculus OX=10090 GN=Ipo7 PE=1 SV=2	1	15	15	16	23	Found	Found	Found	Found	Found	Found	Found	Found	Found	Found	Found	Found	Found	Found	Found
2611	[Master Protein] Hydroxysteroid dehydrogenase-like protein 2 OS=Mus musculus OX=10090 GN=Hsdl2 PE=1 SV=1	1	15	15	15	23	Found	Found	Found	Found	Found	Found	Found	Found	Found	Found	Found	Found	Found	Found	Found
3183	[Master Protein] ATP-binding cassette sub-family E member 1 OS=Mus musculus OX=10090 GN=Abce1 PE=1 SV=1	1	15	15	15	23	Found	Found	Found	Found	Found	Found	Found	Found	Found	Found	Found	Found	Found	Found	Found
3446	[Master Protein] Serine/arginine repetitive matrix protein 1 OS=Mus musculus OX=10090 GN=Srrm1 PE=1 SV=2	1	15	15	16	23	Found	Found	Found	Found	Found	Found	Found	Found	Found	Found	Found	Found	Found	Found	Found
4019	[Master Protein] Succinate--CoA ligase [GDP-forming] subunit beta, mitochondrial OS=Mus musculus OX=10090 GN=Suclg2 PE=1 SV=3	1	15	15	16	23	Found	Found	Found	Found	Found	Found	Found	Found	Found	Found	Found	Found	Found	Found	Found
5129	[Master Protein] Alanine aminotransferase 2 OS=Mus musculus OX=10090 GN=Gpt2 PE=1 SV=1	2	15	15	16	23	Found	Found	Found	Found	Found	Found	Found	Found	Found	Found	Found	Found	Found	Found	Found
5428	[Master Protein] V-type proton ATPase subunit C 1 OS=Mus musculus OX=10090 GN=Atp6v1c1 PE=1 SV=4	2	15	15	16	23	Found	Found	Found	Found	Found	Found	Found	Found	Found	Found	Found	Found	Found	Found	Found
1672	[Master Protein] Cullin-1 OS=Mus musculus OX=10090 GN=Cul1 PE=1 SV=1	1	15	15	15	22	Found	Found	Found	Found	Found	Found	Found	Found	Found	Found	Found	Found	Found	Found	Found
3464	[Master Protein] Protein arginine N-methyltransferase 5 OS=Mus musculus OX=10090 GN=Prmt5 PE=1 SV=3	1	15	15	16	22	Found	Found	Found	Found	Found	Found	Found	Found	Found	Found	Found	Found	Found	Found	Found
1610	[Master Protein] Platelet-activating factor acetylhydrolase IB subunit beta OS=Mus musculus OX=10090 GN=Pafah1b1 PE=1 SV=2	1	15	15	15	21	Found	Found	Found	Found	Found	Found	Found	Found	Found	Found	Found	Found	Found	Found	Found
2097	[Master Protein] Tubulin-folding cofactor B OS=Mus musculus OX=10090 GN=Tbcb PE=1 SV=2	1	15	15	16	21	Found	Found	Found	Found	Found	Found	Found	Found	Found	Found	Found	Found	Found	Found	Found
3591	[Master Protein] NEDD8-activating enzyme E1 regulatory subunit OS=Mus musculus OX=10090 GN=Nae1 PE=1 SV=1	1	15	15	15	21	Found	Found	Found	Found	Found	Found	Found	Found	Found	Found	Found	Found	Found	Found	Found
3728	[Master Protein] Importin-4 OS=Mus musculus OX=10090 GN=Ipo4 PE=1 SV=1	1	15	15	15	21	Found	Found	Found	Found	Found	Found	Found	Found	Found	Found	Found	Found	Found	Found	Found
3339	[Master Protein] Probable E3 ubiquitin-protein ligase HERC4 OS=Mus musculus OX=10090 GN=Herc4 PE=1 SV=2	1	15	15	15	20	Found	Found	Found	Found	Found	Found	Found	Found	Found	Found	Found	Found	Found	Found	Found
5837	[Master Protein] Myb-binding protein 1A OS=Mus musculus OX=10090 GN=Mybbp1a PE=1 SV=2	1	15	15	15	20	Found	Found	Found	Found	Found	Found	Found	Found	Found	Found	Found	Found	Found	Found	Found
614	[Master Protein] WD repeat-containing protein 1 OS=Mus musculus OX=10090 GN=Wdr1 PE=1 SV=3	1	15	15	15	19	Found	Found	Found	Found	Found	Found	Found	Found	Found	Found	Found	Found	Found	Found	Found
2038	[Master Protein] X-linked retinitis pigmentosa GTPase regulator OS=Mus musculus OX=10090 GN=Rpgr PE=1 SV=2	1	15	15	15	19	Found	Found	Found	Found	Found	Found	Found	Found	Found	Found	Found	Found	Found	Found	Found
3732	[Master Protein] Protein LYRIC OS=Mus musculus OX=10090 GN=Mtdh PE=1 SV=1	1	15	15	15	19	Found	Found	Found	Found	Found	Found	Found	Found	Found	Found	Found	Found	Found	Found	Found
818	[Master Protein] Zinc finger CCCH domain-containing protein 15 OS=Mus musculus OX=10090 GN=Zc3h15 PE=1 SV=2	1	15	15	15	18	Found	Found	Found	Found	Found	Found	Found	Found	Found	Found	Found	Found	Found	Found	Found
1188	[Master Protein] Acylamino-acid-releasing enzyme OS=Mus musculus OX=10090 GN=Apeh PE=1 SV=3	1	15	15	15	18	Found	Found	Found	Found	Found	Found	Found	Found	Found	Found	Found	Found	Found	Found	Found
2596	[Master Protein] Fibrinogen alpha chain OS=Mus musculus OX=10090 GN=Fga PE=1 SV=1	2	15	15	15	18	Found	Found	Found	Found	Found	Found	Found	Found	Found	Found	Found	Found	Found	Found	Found
4026	[Master Protein] Coagulation factor XIII A chain OS=Mus musculus OX=10090 GN=F13a1 PE=1 SV=3	2	15	15	16	18	Found	Found	Found	Found	Found	Found	Found	Found	Found	Found	Found	Found	Found	Found	Found
292	[Master Protein] Delta-1-pyrroline-5-carboxylate dehydrogenase, mitochondrial OS=Mus musculus OX=10090 GN=Aldh4a1 PE=1 SV=3	1	15	15	15	17	Found	Found	Found	Found	Found	Found	Found	Found	Found	Found	Found	Found	Found	Found	Found
1080	[Master Protein] Deubiquitinating protein VCPIP1 OS=Mus musculus OX=10090 GN=Vcpip1 PE=1 SV=1	1	15	15	15	17	Found	Found	Found	Found	Found	Found	Found	Found	Found	Found	Found	Found	Found	Found	Found
1108	[Master Protein] Synaptonemal complex protein 1 OS=Mus musculus OX=10090 GN=Sycp1 PE=1 SV=2	1	15	15	15	17	Found	Found	Found	Found	Found	Found	Found	Found	Found	Found	Found	Found	Found	Found	Found
5465	[Master Protein] GRB10-interacting GYF protein 2 OS=Mus musculus OX=10090 GN=Gigyf2 PE=1 SV=2	1	15	15	15	17	Found	Found	Found	Found	Found	Found	Found	Found	Found	Found	Found	Found	Found	Found	Found
1580	[Master Protein] Ubiquitin carboxyl-terminal hydrolase 15 OS=Mus musculus OX=10090 GN=Usp15 PE=1 SV=1	1	15	15	15	16	Found	Found	Found	Found	Found	Found	Found	Found	Found	Found	Found	Found	Found	Found	Found
3191	[Master Protein] SWI/SNF complex subunit SMARCC2 OS=Mus musculus OX=10090 GN=Smarcc2 PE=1 SV=2	1	14	21	22	25	Found	Found	Found	Found	Found	Found	Found	Found	Found	Found	Found	Found	Found	Found	Found
4446	[Master Protein] Glutathione S-transferase Mu 6 OS=Mus musculus OX=10090 GN=Gstm6 PE=1 SV=4	1	14	20	22	66	Found	Found	Found	Found	Found	Found	Found	Found	Found	Found	Found	Found	Found	Found	Found
4930	[Master Protein] Aldose reductase-related protein 2 OS=Mus musculus OX=10090 GN=Akr1b8 PE=1 SV=2	1	14	20	21	58	Found	Found	Found	Found	Found	Found	Found	Found	Found	Found	Found	Found	Found	Found	Found
5701	[Master Protein] 14-3-3 protein zeta/delta OS=Mus musculus OX=10090 GN=Ywhaz PE=1 SV=1	2	14	19	27	96	Found	Found	Found	Found	Found	Found	Found	Found	Found	Found	Found	Found	Found	Found	Found
5925	[Master Protein] Serine/threonine-protein phosphatase 2A 65 kDa regulatory subunit A beta isoform OS=Mus musculus OX=10090 GN=Ppp2r1b PE=1 SV=2	1	14	18	19	36	Found	Found	Found	Found	Found	Found	Found	Found	Found	Found	Found	Found	Found	Found	Found
3617	[Master Protein] Septin-7 OS=Mus musculus OX=10090 GN=Septin7 PE=1 SV=1	2	14	18	20	30	Found	Found	Found	Found	Found	Found	Found	Found	Found	Found	Found	Found	Found	Found	Found
1125	[Master Protein] Glycylpeptide N-tetradecanoyltransferase 2 OS=Mus musculus OX=10090 GN=Nmt2 PE=1 SV=1	1	14	17	19	21	Found	Found	Found	Found	Found	Found	Found	Found	Found	Found	Found	Found	Found	Found	Found
2235	[Master Protein] Microtubule-associated protein RP/EB family member 1 OS=Mus musculus OX=10090 GN=Mapre1 PE=1 SV=3	1	14	16	18	39	Found	Found	Found	Found	Found	Found	Found	Found	Found	Found	Found	Found	Found	Found	Found
124	[Master Protein] Calcium-binding protein 39 OS=Mus musculus OX=10090 GN=Cab39 PE=1 SV=2	1	14	16	18	29	Found	Found	Found	Found	Found	Found	Found	Found	Found	Found	Found	Found	Found	Found	Found
4522	[Master Protein] Hepatoma-derived growth factor-related protein 2 OS=Mus musculus OX=10090 GN=Hdgfl2 PE=1 SV=1	1	14	16	16	22	Found	Found	Found	Found	Found	Found	Found	Found	Found	Found	Found	Found	Found	Found	Found
4517	[Master Protein] Pre-mRNA-processing factor 40 homolog A OS=Mus musculus OX=10090 GN=Prpf40a PE=1 SV=1	1	14	16	17	20	Found	Found	Found	Found	Found	Found	Found	Found	Found	Found	Found	Found	Found	Found	Found
2400	[Master Protein] Ras GTPase-activating protein-binding protein 1 OS=Mus musculus OX=10090 GN=G3bp1 PE=1 SV=1	1	14	15	17	39	Found	Found	Found	Found	Found	Found	Found	Found	Found	Found	Found	Found	Found	Found	Found
3311	[Master Protein] Septin-2 OS=Mus musculus OX=10090 GN=Septin2 PE=1 SV=2	1	14	15	18	31	Found	Found	Found	Found	Found	Found	Found	Found	Found	Found	Found	Found	Found	Found	Found
1815	[Master Protein] N(G),N(G)-dimethylarginine dimethylaminohydrolase 1 OS=Mus musculus OX=10090 GN=Ddah1 PE=1 SV=3	1	14	15	16	26	Found	Found	Found	Found	Found	Found	Found	Found	Found	Found	Found	Found	Found	Found	Found
1304	[Master Protein] Aldehyde dehydrogenase, dimeric NADP-preferring OS=Mus musculus OX=10090 GN=Aldh3a1 PE=1 SV=2	1	14	15	16	23	Found	Found	Found	Found	Found	Found	Found	Found	Found	Found	Found	Found	Found	Found	Found
3771	[Master Protein] Structural maintenance of chromosomes protein 3 OS=Mus musculus OX=10090 GN=Smc3 PE=1 SV=2	1	14	15	15	17	Found	Found	Found	Found	Found	Found	Found	Found	Found	Found	Found	Found	Found	Found	Found
985	[Master Protein] Superoxide dismutase [Cu-Zn] OS=Mus musculus OX=10090 GN=Sod1 PE=1 SV=2	2	14	14	17	85	Found	Found	Found	Found	Found	Found	Found	Found	Found	Found	Found	Found	Found	Found	Found
2088	[Master Protein] Proteasome subunit alpha type-5 OS=Mus musculus OX=10090 GN=Psma5 PE=1 SV=1	1	14	14	17	75	Found	Found	Found	Found	Found	Found	Found	Found	Found	Found	Found	Found	Found	Found	Found
6014	[Master Protein] Hsc70-interacting protein OS=Mus musculus OX=10090 GN=St13 PE=1 SV=1	1	14	14	17	70	Found	Found	Found	Found	Found	Found	Found	Found	Found	Found	Found	Found	Found	Found	Found
2648	[Master Protein] Ecto-ADP-ribosyltransferase 3 OS=Mus musculus OX=10090 GN=Art3 PE=1 SV=2	1	14	14	17	51	Found	Found	Found	Found	Found	Found	Found	Found	Found	Found	Found	Found	Found	Found	Found
1178	[Master Protein] Isoaspartyl peptidase/L-asparaginase OS=Mus musculus OX=10090 GN=Asrgl1 PE=1 SV=1	1	14	14	17	49	Found	Found	Found	Found	Found	Found	Found	Found	Found	Found	Found	Found	Found	Found	Found
769	[Master Protein] Hydroxyacylglutathione hydrolase, mitochondrial OS=Mus musculus OX=10090 GN=Hagh PE=1 SV=2	1	14	14	17	48	Found	Found	Found	Found	Found	Found	Found	Found	Found	Found	Found	Found	Found	Found	Found
5312	[Master Protein] Pyruvate dehydrogenase E1 component subunit alpha, testis-specific form, mitochondrial OS=Mus musculus OX=10090 GN=Pdha2 PE=1 SV=1	1	14	14	16	41	Found	Found	Found	Found	Found	Found	Found	Found	Found	Found	Found	Found	Found	Found	Found
4452	[Master Protein] ADP-ribosylation factor-like protein 3 OS=Mus musculus OX=10090 GN=Arl3 PE=1 SV=1	1	14	14	14	38	Found	Found	Found	Found	Found	Found	Found	Found	Found	Found	Found	Found	Found	Found	Found
5022	[Master Protein] Programmed cell death protein 4 OS=Mus musculus OX=10090 GN=Pdcd4 PE=1 SV=1	3	14	14	17	37	Found	Found	Found	Found	Found	Found	Found	Found	Found	Found	Found	Found	Found	Found	Found
2439	[Master Protein] Leucine-rich repeat-containing protein 46 OS=Mus musculus OX=10090 GN=Lrrc46 PE=1 SV=2	1	14	14	17	35	Found	Found	Found	Found	Found	Found	Found	Found	Found	Found	Found	Found	Found	Found	Found
5791	[Master Protein] Inorganic pyrophosphatase OS=Mus musculus OX=10090 GN=Ppa1 PE=1 SV=1	1	14	14	15	35	Found	Found	Found	Found	Found	Found	Found	Found	Found	Found	Found	Found	Found	Found	Found
2474	[Master Protein] Eukaryotic translation initiation factor 3 subunit E OS=Mus musculus OX=10090 GN=Eif3e PE=1 SV=1	1	14	14	17	34	Found	Found	Found	Found	Found	Found	Found	Found	Found	Found	Found	Found	Found	Found	Found
5265	[Master Protein] Cytochrome b-c1 complex subunit 2, mitochondrial OS=Mus musculus OX=10090 GN=Uqcrc2 PE=1 SV=1	1	14	14	15	34	Found	Found	Found	Found	Found	Found	Found	Found	Found	Found	Found	Found	Found	Found	Found
1917	[Master Protein] Proliferating cell nuclear antigen OS=Mus musculus OX=10090 GN=Pcna PE=1 SV=2	1	14	14	16	33	Found	Found	Found	Found	Found	Found	Found	Found	Found	Found	Found	Found	Found	Found	Found
4386	[Master Protein] 3-ketoacyl-CoA thiolase A, peroxisomal OS=Mus musculus OX=10090 GN=Acaa1a PE=1 SV=1	2	14	14	17	33	Found	Found	Found	Found	Found	Found	Found	Found	Found	Found	Found	Found	Found	Found	Found
4798	[Master Protein] Protein SET OS=Mus musculus OX=10090 GN=Set PE=1 SV=1	1	14	14	14	33	Found	Found	Found	Found	Found	Found	Found	Found	Found	Found	Found	Found	Found	Found	Found
939	[Master Protein] GTP:AMP phosphotransferase AK3, mitochondrial OS=Mus musculus OX=10090 GN=Ak3 PE=1 SV=3	1	14	14	15	32	Found	Found	Found	Found	Found	Found	Found	Found	Found	Found	Found	Found	Found	Found	Found
1189	[Master Protein] Proteasome activator complex subunit 1 OS=Mus musculus OX=10090 GN=Psme1 PE=1 SV=2	1	14	14	16	32	Found	Found	Found	Found	Found	Found	Found	Found	Found	Found	Found	Found	Found	Found	Found
3905	[Master Protein] Endoplasmic reticulum resident protein 44 OS=Mus musculus OX=10090 GN=Erp44 PE=1 SV=1	1	14	14	18	32	Found	Found	Found	Found	Found	Found	Found	Found	Found	Found	Found	Found	Found	Found	Found
4980	[Master Protein] Thioredoxin-like protein 1 OS=Mus musculus OX=10090 GN=Txnl1 PE=1 SV=3	1	14	14	18	32	Found	Found	Found	Found	Found	Found	Found	Found	Found	Found	Found	Found	Found	Found	Found
5434	[Master Protein] 60S ribosomal protein L6 OS=Mus musculus OX=10090 GN=Rpl6 PE=1 SV=3	1	14	14	14	32	Found	Found	Found	Found	Found	Found	Found	Found	Found	Found	Found	Found	Found	Found	Found
5222	[Master Protein] Putative phospholipase B-like 2 OS=Mus musculus OX=10090 GN=Plbd2 PE=1 SV=2	1	14	14	15	31	Found	Found	Found	Found	Found	Found	Found	Found	Found	Found	Found	Found	Found	Found	Found
861	[Master Protein] Charged multivesicular body protein 4b OS=Mus musculus OX=10090 GN=Chmp4b PE=1 SV=2	2	14	14	15	30	Found	Found	Found	Found	Found	Found	Found	Found	Found	Found	Found	Found	Found	Found	Found
2747	[Master Protein] Integrin beta-1 OS=Mus musculus OX=10090 GN=Itgb1 PE=1 SV=1	2	14	14	16	30	Found	Found	Found	Found	Found	Found	Found	Found	Found	Found	Found	Found	Found	Found	Found
917	[Master Protein] Importin subunit alpha-1 OS=Mus musculus OX=10090 GN=Kpna2 PE=1 SV=2	1	14	14	14	29	Found	Found	Found	Found	Found	Found	Found	Found	Found	Found	Found	Found	Found	Found	Found
3959	[Master Protein] 26S proteasome non-ATPase regulatory subunit 13 OS=Mus musculus OX=10090 GN=Psmd13 PE=1 SV=1	1	14	14	16	29	Found	Found	Found	Found	Found	Found	Found	Found	Found	Found	Found	Found	Found	Found	Found
528	[Master Protein] Ataxin-10 OS=Mus musculus OX=10090 GN=Atxn10 PE=1 SV=2	1	14	14	16	28	Found	Found	Found	Found	Found	Found	Found	Found	Found	Found	Found	Found	Found	Found	Found
3641	[Master Protein] Lipoamide acyltransferase component of branched-chain alpha-keto acid dehydrogenase complex, mitochondrial OS=Mus musculus OX=10090 GN=Dbt PE=1 SV=2	1	14	14	17	28	Found	Found	Found	Found	Found	Found	Found	Found	Found	Found	Found	Found	Found	Found	Found
1441	[Master Protein] Quinone oxidoreductase OS=Mus musculus OX=10090 GN=Cryz PE=1 SV=1	1	14	14	15	27	Found	Found	Found	Found	Found	Found	Found	Found	Found	Found	Found	Found	Found	Found	Found
3687	[Master Protein] Synaptonemal complex protein 3 OS=Mus musculus OX=10090 GN=Sycp3 PE=1 SV=1	1	14	14	15	27	Found	Found	Found	Found	Found	Found	Found	Found	Found	Found	Found	Found	Found	Found	Found
5437	[Master Protein] Sorbitol dehydrogenase OS=Mus musculus OX=10090 GN=Sord PE=1 SV=3	1	14	14	16	27	Found	Found	Found	Found	Found	Found	Found	Found	Found	Found	Found	Found	Found	Found	Found
536	[Master Protein] COP9 signalosome complex subunit 3 OS=Mus musculus OX=10090 GN=Cops3 PE=1 SV=3	1	14	14	19	26	Found	Found	Found	Found	Found	Found	Found	Found	Found	Found	Found	Found	Found	Found	Found
879	[Master Protein] Caveolae-associated protein 1 OS=Mus musculus OX=10090 GN=Cavin1 PE=1 SV=1	1	14	14	15	26	Found	Found	Found	Found	Found	Found	Found	Found	Found	Found	Found	Found	Found	Found	Found
1709	[Master Protein] 45 kDa calcium-binding protein OS=Mus musculus OX=10090 GN=Sdf4 PE=1 SV=1	1	14	14	17	26	Found	Found	Found	Found	Found	Found	Found	Found	Found	Found	Found	Found	Found	Found	Found
5461	[Master Protein] Thymocyte nuclear protein 1 OS=Mus musculus OX=10090 GN=Thyn1 PE=1 SV=1	1	14	14	15	26	Found	Found	Found	Found	Found	Found	Found	Found	Found	Found	Found	Found	Found	Found	Found
1955	[Master Protein] Radial spoke head protein 3 homolog B OS=Mus musculus OX=10090 GN=Rsph3b PE=2 SV=1	2	14	14	16	25	Found	Found	Found	Found	Found	Found	Found	Found	Found	Found	Found	Found	Found	Found	Found
5867	[Master Protein] Cytoplasmic dynein 1 light intermediate chain 2 OS=Mus musculus OX=10090 GN=Dync1li2 PE=1 SV=2	1	14	14	15	25	Found	Found	Found	Found	Found	Found	Found	Found	Found	Found	Found	Found	Found	Found	Found
4548	[Master Protein] ATP-binding cassette sub-family D member 3 OS=Mus musculus OX=10090 GN=Abcd3 PE=1 SV=2	1	14	14	16	24	Found	Found	Found	Found	Found	Found	Found	Found	Found	Found	Found	Found	Found	Found	Found
5145	[Master Protein] UTP--glucose-1-phosphate uridylyltransferase OS=Mus musculus OX=10090 GN=Ugp2 PE=1 SV=3	1	14	14	15	24	Found	Found	Found	Found	Found	Found	Found	Found	Found	Found	Found	Found	Found	Found	Found
4264	[Master Protein] 26S proteasome non-ATPase regulatory subunit 6 OS=Mus musculus OX=10090 GN=Psmd6 PE=1 SV=1	1	14	14	15	23	Found	Found	Found	Found	Found	Found	Found	Found	Found	Found	Found	Found	Found	Found	Found
2274	[Master Protein] Calcium homeostasis endoplasmic reticulum protein OS=Mus musculus OX=10090 GN=Cherp PE=1 SV=1	1	14	14	15	22	Found	Found	Found	Found	Found	Found	Found	Found	Found	Found	Found	Found	Found	Found	Found
3407	[Master Protein] DnaJ homolog subfamily C member 7 OS=Mus musculus OX=10090 GN=Dnajc7 PE=1 SV=2	1	14	14	14	22	Found	Found	Found	Found	Found	Found	Found	Found	Found	Found	Found	Found	Found	Found	Found
4326	[Master Protein] 60S ribosomal protein L3 OS=Mus musculus OX=10090 GN=Rpl3 PE=1 SV=3	1	14	14	17	22	Found	Found	Found	Found	Found	Found	Found	Found	Found	Found	Found	Found	Found	Found	Found
1820	[Master Protein] Aspartate aminotransferase, cytoplasmic OS=Mus musculus OX=10090 GN=Got1 PE=1 SV=3	1	14	14	14	21	Found	Found	Found	Found	Found	Found	Found	Found	Found	Found	Found	Found	Found	Found	Found
2222	[Master Protein] Protein phosphatase methylesterase 1 OS=Mus musculus OX=10090 GN=Ppme1 PE=1 SV=5	1	14	14	14	21	Found	Found	Found	Found	Found	Found	Found	Found	Found	Found	Found	Found	Found	Found	Found
3602	[Master Protein] Glycine amidinotransferase, mitochondrial OS=Mus musculus OX=10090 GN=Gatm PE=1 SV=1	1	14	14	15	21	Found	Found	Found	Found	Found	Found	Found	Found	Found	Found	Found	Found	Found	Found	Found
4404	[Master Protein] Dihydropyrimidinase-related protein 4 OS=Mus musculus OX=10090 GN=Dpysl4 PE=1 SV=1	1	14	14	14	21	Found	Found	Found	Found	Found	Found	Found	Found	Found	Found	Found	Found	Found	Found	Found
6012	[Master Protein] DnaJ homolog subfamily C member 2 OS=Mus musculus OX=10090 GN=Dnajc2 PE=1 SV=2	1	14	14	14	21	Found	Found	Found	Found	Found	Found	Found	Found	Found	Found	Found	Found	Found	Found	Found
615	[Master Protein] Protein DEK OS=Mus musculus OX=10090 GN=Dek PE=1 SV=1	1	14	14	15	20	Found	Found	Found	Found	Found	Found	Found	Found	Found	Found	Found	Found	Found	Found	Found
1817	[Master Protein] Tektin-1 OS=Mus musculus OX=10090 GN=Tekt1 PE=1 SV=1	1	14	14	16	20	Found	Found	Found	Found	Found	Found	Found	Found	Found	Found	Found	Found	Found	Found	Found
5062	[Master Protein] Ferrochelatase, mitochondrial OS=Mus musculus OX=10090 GN=Fech PE=1 SV=3	1	14	14	16	20	Found	Found	Found	Found	Found	Found	Found	Found	Found	Found	Found	Found	Found	Found	Found
160	[Master Protein] ATP-dependent RNA helicase DDX42 OS=Mus musculus OX=10090 GN=Ddx42 PE=1 SV=3	1	14	14	15	19	Found	Found	Found	Found	Found	Found	Found	Found	Found	Found	Found	Found	Found	Found	Found
2096	[Master Protein] Prostaglandin E synthase 2 OS=Mus musculus OX=10090 GN=Ptges2 PE=1 SV=3	1	14	14	14	19	Found	Found	Found	Found	Found	Found	Found	Found	Found	Found	Found	Found	Found	Found	Found
3184	[Master Protein] F-actin-uncapping protein LRRC16A OS=Mus musculus OX=10090 GN=Carmil1 PE=1 SV=2	1	14	14	14	19	Found	Found	Found	Found	Found	Found	Found	Found	Found	Found	Found	Found	Found	Found	Found
3217	[Master Protein] WW domain-binding protein 11 OS=Mus musculus OX=10090 GN=Wbp11 PE=1 SV=2	1	14	14	14	19	Found	Found	Found	Found	Found	Found	Found	Found	Found	Found	Found	Found	Found	Found	Found
4433	[Master Protein] Poly(U)-binding-splicing factor PUF60 OS=Mus musculus OX=10090 GN=Puf60 PE=1 SV=2	1	14	14	14	19	Found	Found	Found	Found	Found	Found	Found	Found	Found	Found	Found	Found	Found	Found	Found
4445	[Master Protein] Integrin alpha-V OS=Mus musculus OX=10090 GN=Itgav PE=1 SV=2	1	14	14	14	19	Found	Found	Found	Found	Found	Found	Found	Found	Found	Found	Found	Found	Found	Found	Found
5452	[Master Protein] Lysosomal alpha-mannosidase OS=Mus musculus OX=10090 GN=Man2b1 PE=1 SV=4	1	14	14	14	19	Found	Found	Found	Found	Found	Found	Found	Found	Found	Found	Found	Found	Found	Found	Found
529	[Master Protein] Sec1 family domain-containing protein 1 OS=Mus musculus OX=10090 GN=Scfd1 PE=1 SV=1	1	14	14	14	18	Found	Found	Found	Found	Found	Found	Found	Found	Found	Found	Found	Found	Found	Found	Found
1012	[Master Protein] Choline dehydrogenase, mitochondrial OS=Mus musculus OX=10090 GN=Chdh PE=1 SV=1	1	14	14	14	18	Found	Found	Found	Found	Found	Found	Found	Found	Found	Found	Found	Found	Found	Found	Found
5066	[Master Protein] Protein disulfide-isomerase A5 OS=Mus musculus OX=10090 GN=Pdia5 PE=1 SV=1	1	14	14	15	18	Found	Found	Found	Found	Found	Found	Found	Found	Found	Found	Found	Found	Found	Found	Found
2483	[Master Protein] Electron transfer flavoprotein-ubiquinone oxidoreductase, mitochondrial OS=Mus musculus OX=10090 GN=Etfdh PE=1 SV=1	1	14	14	14	17	Found	Found	Found	Found	Found	Found	Found	Found	Found	Found	Found	Found	Found	Found	Found
5742	[Master Protein] Eukaryotic translation initiation factor 3 subunit L OS=Mus musculus OX=10090 GN=Eif3l PE=1 SV=1	1	14	14	14	17	Found	Found	Found	Found	Found	Found	Found	Found	Found	Found	Found	Found	Found	Found	Found
704	[Master Protein] Pre-mRNA-processing factor 6 OS=Mus musculus OX=10090 GN=Prpf6 PE=1 SV=1	1	14	14	14	16	Found	Found	Found	Found	Found	Found	Found	Found	Found	Found	Found	Found	Found	Found	Found
3017	[Master Protein] Exosome RNA helicase MTR4 OS=Mus musculus OX=10090 GN=Mtrex PE=1 SV=1	1	14	14	14	16	Found	Found	Found	Found	Found	Found	Found	Found	Found	Found	Found	Found	Found	Found	Found
4195	[Master Protein] Cleavage stimulation factor subunit 3 OS=Mus musculus OX=10090 GN=Cstf3 PE=1 SV=1	1	14	14	14	16	Found	Found	Found	Found	Found	Found	Found	Found	Found	Found	Found	Found	Found	Found	Found
4944	[Master Protein] Ubiquitin carboxyl-terminal hydrolase 8 OS=Mus musculus OX=10090 GN=Usp8 PE=1 SV=2	1	14	14	14	15	Found	Found	Found	Found	Found	Found	Found	Found	Found	Found	Found	Found	Found	Found	Found
1015	[Master Protein] FACT complex subunit SSRP1 OS=Mus musculus OX=10090 GN=Ssrp1 PE=1 SV=2	1	14	14	14	14	Found	Found	Found	Found	Found	Found	Found	Found	Found	Found	Found	Found	Found	Found	Found
4624	[Master Protein] Afadin OS=Mus musculus OX=10090 GN=Afdn PE=1 SV=3	1	14	14	14	14	Found	Found	Found	Found	Found	Found	Found	Found	Found	Found	Found	Found	Found	Found	Found
5817	[Master Protein] AP-2 complex subunit alpha-1 OS=Mus musculus OX=10090 GN=Ap2a1 PE=1 SV=1	1	13	21	22	35	Found	Found	Found	Found	Found	Found	Found	Found	Found	Found	Found	Found	Found	Found	Found
542	[Master Protein] SWI/SNF complex subunit SMARCC1 OS=Mus musculus OX=10090 GN=Smarcc1 PE=1 SV=2	1	13	20	21	25	Found	Found	Found	Found	Found	Found	Found	Found	Found	Found	Found	Found	Found	Found	Found
2898	[Master Protein] Glucose-6-phosphate 1-dehydrogenase X OS=Mus musculus OX=10090 GN=G6pdx PE=1 SV=3	1	13	17	17	32	Found	Found	Found	Found	Found	Found	Found	Found	Found	Found	Found	Found	Found	Found	Found
5388	[Master Protein] Nucleosome assembly protein 1-like 4 OS=Mus musculus OX=10090 GN=Nap1l4 PE=1 SV=1	1	13	15	18	54	Found	Found	Found	Found	Found	Found	Found	Found	Found	Found	Found	Found	Found	Found	Found
1381	[Master Protein] CYFIP-related Rac1 interactor B OS=Mus musculus OX=10090 GN=Cyrib PE=1 SV=1	1	13	15	17	34	Found	Found	Found	Found	Found	Found	Found	Found	Found	Found	Found	Found	Found	Found	Found
3631	[Master Protein] Heterogeneous nuclear ribonucleoprotein A/B OS=Mus musculus OX=10090 GN=Hnrnpab PE=1 SV=1	1	13	14	16	47	Found	Found	Found	Found	Found	Found	Found	Found	Found	Found	Found	Found	Found	Found	Found
4705	[Master Protein] Cathepsin D OS=Mus musculus OX=10090 GN=Ctsd PE=1 SV=1	1	13	14	18	45	Found	Found	Found	Found	Found	Found	Found	Found	Found	Found	Found	Found	Found	Found	Found
5250	[Master Protein] Peroxiredoxin-2 OS=Mus musculus OX=10090 GN=Prdx2 PE=1 SV=3	1	13	14	14	39	Found	Found	Found	Found	Found	Found	Found	Found	Found	Found	Found	Found	Found	Found	Found
1347	[Master Protein] Hepatoma-derived growth factor OS=Mus musculus OX=10090 GN=Hdgf PE=1 SV=2	1	13	14	14	29	Found	Found	Found	Found	Found	Found	Found	Found	Found	Found	Found	Found	Found	Found	Found
1549	[Master Protein] Ras-related protein Rab-14 OS=Mus musculus OX=10090 GN=Rab14 PE=1 SV=3	10	13	14	14	27	Found	Found	Found	Found	Found	Found	Found	Found	Found	Found	Found	Found	Found	Found	Found
943	[Master Protein] Dolichyl-diphosphooligosaccharide--protein glycosyltransferase subunit STT3A OS=Mus musculus OX=10090 GN=Stt3a PE=1 SV=1	1	13	14	15	23	Found	Found	Found	Found	Found	Found	Found	Found	Found	Found	Found	Found	Found	Found	Found
3322	[Master Protein] Neurolysin, mitochondrial OS=Mus musculus OX=10090 GN=Nln PE=1 SV=1	1	13	14	14	22	Found	Found	Found	Found	Found	Found	Found	Found	Found	Found	Found	Found	Found	Found	Found
5652	[Master Protein] Sorting nexin-5 OS=Mus musculus OX=10090 GN=Snx5 PE=1 SV=1	1	13	14	15	20	Found	Found	Found	Found	Found	Found	Found	Found	Found	Found	Found	Found	Found	Found	Found
3258	[Master Protein] Biorientation of chromosomes in cell division protein 1-like 1 OS=Mus musculus OX=10090 GN=Bod1l PE=1 SV=1	1	13	14	14	17	Found	Found	Found	Found	Found	Found	Found	Found	Found	Found	Found	Found	Found	Found	Found
2246	[Master Protein] Glutathione S-transferase P 1 OS=Mus musculus OX=10090 GN=Gstp1 PE=1 SV=2	3	13	13	17	62	Found	Found	Found	Found	Found	Found	Found	Found	Found	Found	Found	Found	Found	Found	Found
4971	[Master Protein] D-dopachrome decarboxylase OS=Mus musculus OX=10090 GN=Ddt PE=1 SV=3	1	13	13	16	56	Found	Found	Found	Found	Found	Found	Found	Found	Found	Found	Found	Found	Found	Found	Found
3157	[Master Protein] T-complex protein 11 OS=Mus musculus OX=10090 GN=Tcp11 PE=1 SV=1	1	13	13	17	42	Found	Found	Found	Found	Found	Found	Found	Found	Found	Found	Found	Found	Found	Found	Found
828	[Master Protein] Glutaredoxin-3 OS=Mus musculus OX=10090 GN=Glrx3 PE=1 SV=1	1	13	13	15	41	Found	Found	Found	Found	Found	Found	Found	Found	Found	Found	Found	Found	Found	Found	Found
5707	[Master Protein] Ubiquitin carboxyl-terminal hydrolase isozyme L3 OS=Mus musculus OX=10090 GN=Uchl3 PE=1 SV=2	2	13	13	17	37	Found	Found	Found	Found	Found	Found	Found	Found	Found	Found	Found	Found	Found	Found	Found
2610	[Master Protein] Parkinson disease protein 7 homolog OS=Mus musculus OX=10090 GN=Park7 PE=1 SV=1	1	13	13	17	34	Found	Found	Found	Found	Found	Found	Found	Found	Found	Found	Found	Found	Found	Found	Found
1291	[Master Protein] Peroxiredoxin-5, mitochondrial OS=Mus musculus OX=10090 GN=Prdx5 PE=1 SV=2	1	13	13	14	32	Found	Found	Found	Found	Found	Found	Found	Found	Found	Found	Found	Found	Found	Found	Found
4229	[Master Protein] Sperm equatorial segment protein 1 OS=Mus musculus OX=10090 GN=Spesp1 PE=1 SV=2	1	13	13	13	32	Found	Found	Found	Found	Found	Found	Found	Found	Found	Found	Found	Found	Found	Found	Found
16	[Master Protein] Electron transfer flavoprotein subunit alpha, mitochondrial OS=Mus musculus OX=10090 GN=Etfa PE=1 SV=2	1	13	13	14	31	Found	Found	Found	Found	Found	Found	Found	Found	Found	Found	Found	Found	Found	Found	Found
527	[Master Protein] 60S ribosomal protein L7 OS=Mus musculus OX=10090 GN=Rpl7 PE=1 SV=2	1	13	13	13	31	Found	Found	Found	Found	Found	Found	Found	Found	Found	Found	Found	Found	Found	Found	Found
3912	[Master Protein] Adenosine kinase OS=Mus musculus OX=10090 GN=Adk PE=1 SV=2	1	13	13	13	31	Found	Found	Found	Found	Found	Found	Found	Found	Found	Found	Found	Found	Found	Found	Found
5292	[Master Protein] eIF5-mimic protein 2 OS=Mus musculus OX=10090 GN=Bzw1 PE=1 SV=1	2	13	13	15	29	Found	Found	Found	Found	Found	Found	Found	Found	Found	Found	Found	Found	Found	Found	Found
2448	[Master Protein] Gamma-soluble NSF attachment protein OS=Mus musculus OX=10090 GN=Napg PE=1 SV=1	1	13	13	13	28	Found	Found	Found	Found	Found	Found	Found	Found	Found	Found	Found	Found	Found	Found	Found
3395	[Master Protein] LanC-like protein 2 OS=Mus musculus OX=10090 GN=Lancl2 PE=1 SV=1	1	13	13	13	28	Found	Found	Found	Found	Found	Found	Found	Found	Found	Found	Found	Found	Found	Found	Found
3917	[Master Protein] Tubulin-specific chaperone cofactor E-like protein OS=Mus musculus OX=10090 GN=Tbcel PE=1 SV=1	1	13	13	15	28	Found	Found	Found	Found	Found	Found	Found	Found	Found	Found	Found	Found	Found	Found	Found
3097	[Master Protein] Ubiquitin recognition factor in ER-associated degradation protein 1 OS=Mus musculus OX=10090 GN=Ufd1 PE=1 SV=2	1	13	13	15	27	Found	Found	Found	Found	Found	Found	Found	Found	Found	Found	Found	Found	Found	Found	Found
3434	[Master Protein] NADH-cytochrome b5 reductase 3 OS=Mus musculus OX=10090 GN=Cyb5r3 PE=1 SV=3	1	13	13	15	27	Found	Found	Found	Found	Found	Found	Found	Found	Found	Found	Found	Found	Found	Found	Found
4187	[Master Protein] Vesicular integral-membrane protein VIP36 OS=Mus musculus OX=10090 GN=Lman2 PE=1 SV=2	1	13	13	15	27	Found	Found	Found	Found	Found	Found	Found	Found	Found	Found	Found	Found	Found	Found	Found
2399	[Master Protein] Malate dehydrogenase, cytoplasmic OS=Mus musculus OX=10090 GN=Mdh1 PE=1 SV=3	1	13	13	15	26	Found	Found	Found	Found	Found	Found	Found	Found	Found	Found	Found	Found	Found	Found	Found
3036	[Master Protein] DnaJ homolog subfamily B member 11 OS=Mus musculus OX=10090 GN=Dnajb11 PE=1 SV=1	1	13	13	13	25	Found	Found	Found	Found	Found	Found	Found	Found	Found	Found	Found	Found	Found	Found	Found
5898	[Master Protein] Aminoacyl tRNA synthase complex-interacting multifunctional protein 1 OS=Mus musculus OX=10090 GN=Aimp1 PE=1 SV=2	1	13	13	15	25	Found	Found	Found	Found	Found	Found	Found	Found	Found	Found	Found	Found	Found	Found	Found
1491	[Master Protein] U1 small nuclear ribonucleoprotein 70 kDa OS=Mus musculus OX=10090 GN=Snrnp70 PE=1 SV=2	1	13	13	14	24	Found	Found	Found	Found	Found	Found	Found	Found	Found	Found	Found	Found	Found	Found	Found
3286	[Master Protein] ADP-ribosylhydrolase ARH1 OS=Mus musculus OX=10090 GN=Adprh PE=1 SV=1	1	13	13	13	24	Found	Found	Found	Found	Found	Found	Found	Found	Found	Found	Found	Found	Found	Found	Found
4232	[Master Protein] Malectin OS=Mus musculus OX=10090 GN=Mlec PE=1 SV=2	1	13	13	13	24	Found	Found	Found	Found	Found	Found	Found	Found	Found	Found	Found	Found	Found	Found	Found
277	[Master Protein] Mitochondrial import inner membrane translocase subunit TIM44 OS=Mus musculus OX=10090 GN=Timm44 PE=1 SV=2	1	13	13	13	23	Found	Found	Found	Found	Found	Found	Found	Found	Found	Found	Found	Found	Found	Found	Found
3514	[Master Protein] Branched-chain-amino-acid aminotransferase, mitochondrial OS=Mus musculus OX=10090 GN=Bcat2 PE=1 SV=2	1	13	13	17	23	Found	Found	Found	Found	Found	Found	Found	Found	Found	Found	Found	Found	Found	Found	Found
4697	[Master Protein] Myristoylated alanine-rich C-kinase substrate OS=Mus musculus OX=10090 GN=Marcks PE=1 SV=2	1	13	13	13	23	Found	Found	Found	Found	Found	Found	Found	Found	Found	Found	Found	Found	Found	Found	Found
624	[Master Protein] Methionine aminopeptidase 2 OS=Mus musculus OX=10090 GN=Metap2 PE=1 SV=1	1	13	13	14	22	Found	Found	Found	Found	Found	Found	Found	Found	Found	Found	Found	Found	Found	Found	Found
4350	[Master Protein] Phosducin-like protein 2 OS=Mus musculus OX=10090 GN=Pdcl2 PE=1 SV=1	1	13	13	14	22	Found	Found	Found	Found	Found	Found	Found	Found	Found	Found	Found	Found	Found	Found	Found
5321	[Master Protein] Ubiquitin carboxyl-terminal hydrolase isozyme L5 OS=Mus musculus OX=10090 GN=Uchl5 PE=1 SV=2	1	13	13	14	22	Found	Found	Found	Found	Found	Found	Found	Found	Found	Found	Found	Found	Found	Found	Found
623	[Master Protein] Elongin-B OS=Mus musculus OX=10090 GN=Elob PE=1 SV=1	1	13	13	14	21	Found	Found	Found	Found	Found	Found	Found	Found	Found	Found	Found	Found	Found	Found	Found
922	[Master Protein] Anamorsin OS=Mus musculus OX=10090 GN=Ciapin1 PE=1 SV=1	1	13	13	13	21	Found	Found	Found	Found	Found	Found	Found	Found	Found	Found	Found	Found	Found	Found	Found
1093	[Master Protein] 26S proteasome non-ATPase regulatory subunit 12 OS=Mus musculus OX=10090 GN=Psmd12 PE=1 SV=4	1	13	13	15	21	Found	Found	Found	Found	Found	Found	Found	Found	Found	Found	Found	Found	Found	Found	Found
1256	[Master Protein] Phosphatidylinositol-binding clathrin assembly protein OS=Mus musculus OX=10090 GN=Picalm PE=1 SV=1	2	13	13	13	21	Found	Found	Found	Found	Found	Found	Found	Found	Found	Found	Found	Found	Found	Found	Found
1350	[Master Protein] RNA-binding protein 39 OS=Mus musculus OX=10090 GN=Rbm39 PE=1 SV=2	1	13	13	13	21	Found	Found	Found	Found	Found	Found	Found	Found	Found	Found	Found	Found	Found	Found	Found
2214	[Master Protein] Radial spoke head protein 6 homolog A OS=Mus musculus OX=10090 GN=Rsph6a PE=1 SV=1	1	13	13	13	21	Found	Found	Found	Found	Found	Found	Found	Found	Found	Found	Found	Found	Found	Found	Found
2426	[Master Protein] Selenide, water dikinase 2 OS=Mus musculus OX=10090 GN=Sephs2 PE=1 SV=3	1	13	13	14	21	Found	Found	Found	Found	Found	Found	Found	Found	Found	Found	Found	Found	Found	Found	Found
6013	[Master Protein] Phenylalanine--tRNA ligase alpha subunit OS=Mus musculus OX=10090 GN=Farsa PE=1 SV=1	1	13	13	13	21	Found	Found	Found	Found	Found	Found	Found	Found	Found	Found	Found	Found	Found	Found	Found
1163	[Master Protein] Actin-like protein 6A OS=Mus musculus OX=10090 GN=Actl6a PE=1 SV=2	2	13	13	14	20	Found	Found	Found	Found	Found	Found	Found	Found	Found	Found	Found	Found	Found	Found	Found
2830	[Master Protein] Sorting and assembly machinery component 50 homolog OS=Mus musculus OX=10090 GN=Samm50 PE=1 SV=1	1	13	13	13	20	Found	Found	Found	Found	Found	Found	Found	Found	Found	Found	Found	Found	Found	Found	Found
1606	[Master Protein] Heterogeneous nuclear ribonucleoprotein U-like protein 2 OS=Mus musculus OX=10090 GN=Hnrnpul2 PE=1 SV=2	1	13	13	14	19	Found	Found	Found	Found	Found	Found	Found	Found	Found	Found	Found	Found	Found	Found	Found
2752	[Master Protein] Methylmalonyl-CoA mutase, mitochondrial OS=Mus musculus OX=10090 GN=Mmut PE=1 SV=2	1	13	13	13	19	Found	Found	Found	Found	Found	Found	Found	Found	Found	Found	Found	Found	Found	Found	Found
12	[Master Protein] Medium-chain specific acyl-CoA dehydrogenase, mitochondrial OS=Mus musculus OX=10090 GN=Acadm PE=1 SV=1	1	13	13	13	18	Found	Found	Found	Found	Found	Found	Found	Found	Found	Found	Found	Found	Found	Found	Found
2790	[Master Protein] Eukaryotic translation initiation factor 2 subunit 1 OS=Mus musculus OX=10090 GN=Eif2s1 PE=1 SV=3	1	13	13	14	18	Found	Found	Found	Found	Found	Found	Found	Found	Found	Found	Found	Found	Found	Found	Found
3253	[Master Protein] Beta-catenin-like protein 1 OS=Mus musculus OX=10090 GN=Ctnnbl1 PE=1 SV=1	1	13	13	16	18	Found	Found	Found	Found	Found	Found	Found	Found	Found	Found	Found	Found	Found	Found	Found
3903	[Master Protein] Calpastatin OS=Mus musculus OX=10090 GN=Cast PE=1 SV=2	1	13	13	13	18	Found	Found	Found	Found	Found	Found	Found	Found	Found	Found	Found	Found	Found	Found	Found
4018	[Master Protein] Phosphofurin acidic cluster sorting protein 1 OS=Mus musculus OX=10090 GN=Pacs1 PE=1 SV=2	1	13	13	13	18	Found	Found	Found	Found	Found	Found	Found	Found	Found	Found	Found	Found	Found	Found	Found
515	[Master Protein] Protein disulfide-isomerase TMX3 OS=Mus musculus OX=10090 GN=Tmx3 PE=1 SV=2	1	13	13	14	17	Found	Found	Found	Found	Found	Found	Found	Found	Found	Found	Found	Found	Found	Found	Found
785	[Master Protein] Melanoma inhibitory activity protein 2 OS=Mus musculus OX=10090 GN=Mia2 PE=1 SV=3	1	13	13	13	17	Found	Found	Found	Found	Found	Found	Found	Found	Found	Found	Found	Found	Found	Found	Found
813	[Master Protein] Serine/threonine-protein kinase 33 OS=Mus musculus OX=10090 GN=Stk33 PE=1 SV=2	1	13	13	13	17	Found	Found	Found	Found	Found	Found	Found	Found	Found	Found	Found	Found	Found	Found	Found
1540	[Master Protein] Golgi apparatus protein 1 OS=Mus musculus OX=10090 GN=Glg1 PE=1 SV=1	1	13	13	13	17	Found	Found	Found	Found	Found	Found	Found	Found	Found	Found	Found	Found	Found	Found	Found
1869	[Master Protein] Serine beta-lactamase-like protein LACTB, mitochondrial OS=Mus musculus OX=10090 GN=Lactb PE=1 SV=1	1	13	13	13	17	Found	Found	Found	Found	Found	Found	Found	Found	Found	Found	Found	Found	Found	Found	Found
2117	[Master Protein] Coiled-coil domain-containing protein 40 OS=Mus musculus OX=10090 GN=Ccdc40 PE=1 SV=1	1	13	13	13	17	Found	Found	Found	Found	Found	Found	Found	Found	Found	Found	Found	Found	Found	Found	Found
3228	[Master Protein] Conserved oligomeric Golgi complex subunit 7 OS=Mus musculus OX=10090 GN=Cog7 PE=1 SV=1	1	13	13	13	17	Found	Found	Found	Found	Found	Found	Found	Found	Found	Found	Found	Found	Found	Found	Found
3272	[Master Protein] Apolipoprotein E OS=Mus musculus OX=10090 GN=Apoe PE=1 SV=2	1	13	13	14	17	Found	Found	Found	Found	Found	Found	Found	Found	Found	Found	Found	Found	Found	Found	Found
3315	[Master Protein] Alkaline phosphatase, tissue-nonspecific isozyme OS=Mus musculus OX=10090 GN=Alpl PE=1 SV=2	1	13	13	13	17	Found	Found	Found	Found	Found	Found	Found	Found	Found	Found	Found	Found	Found	Found	Found
3659	[Master Protein] Glutathione reductase, mitochondrial OS=Mus musculus OX=10090 GN=Gsr PE=1 SV=3	1	13	13	13	17	Found	Found	Found	Found	Found	Found	Found	Found	Found	Found	Found	Found	Found	Found	Found
4223	[Master Protein] Nephrocystin-1 OS=Mus musculus OX=10090 GN=Nphp1 PE=1 SV=1	1	13	13	13	17	Found	Found	Found	Found	Found	Found	Found	Found	Found	Found	Found	Found	Found	Found	Found
4911	[Master Protein] Leukocyte elastase inhibitor A OS=Mus musculus OX=10090 GN=Serpinb1a PE=1 SV=1	3	13	13	14	17	Found	Found	Found	Found	Found	Found	Found	Found	Found	Found	Found	Found	Found	Found	Found
236	[Master Protein] Protein transport protein Sec16A OS=Mus musculus OX=10090 GN=Sec16a PE=1 SV=1	1	13	13	13	16	Found	Found	Found	Found	Found	Found	Found	Found	Found	Found	Found	Found	Found	Found	Found
412	[Master Protein] 5'-3' exoribonuclease 2 OS=Mus musculus OX=10090 GN=Xrn2 PE=1 SV=1	1	13	13	13	16	Found	Found	Found	Found	Found	Found	Found	Found	Found	Found	Found	Found	Found	Found	Found
1754	[Master Protein] Shootin-1 OS=Mus musculus OX=10090 GN=Shtn1 PE=1 SV=1	1	13	13	13	16	Found	Found	Found	Found	Found	Found	Found	Found	Found	Found	Found	Found	Found	Found	Found
2103	[Master Protein] Sperm-associated antigen 1 OS=Mus musculus OX=10090 GN=Spag1 PE=1 SV=1	1	13	13	13	16	Found	Found	Found	Found	Found	Found	Found	Found	Found	Found	Found	Found	Found	Found	Found
3755	[Master Protein] Endophilin-A3 OS=Mus musculus OX=10090 GN=Sh3gl3 PE=1 SV=1	1	13	13	13	16	Found	Found	Found	Found	Found	Found	Found	Found	Found	Found	Found	Found	Found	Found	Found
4678	[Master Protein] Nucleolar RNA helicase 2 OS=Mus musculus OX=10090 GN=Ddx21 PE=1 SV=3	3	13	13	13	16	Found	Found	Found	Found	Found	Found	Found	Found	Found	Found	Found	Found	Found	Found	Found
1247	[Master Protein] ATP-binding cassette sub-family F member 1 OS=Mus musculus OX=10090 GN=Abcf1 PE=1 SV=1	1	13	13	13	15	Found	Found	Found	Found	Found	Found	Found	Found	Found	Found	Found	Found	Found	Found	Found
3891	[Master Protein] Ensconsin OS=Mus musculus OX=10090 GN=Map7 PE=1 SV=1	1	13	13	13	15	Found	Found	Found	Found	Found	Found	Found	Found	Found	Found	Found	Found	Found	Found	Found
4820	[Master Protein] Adenylate kinase 7 OS=Mus musculus OX=10090 GN=Ak7 PE=1 SV=1	1	13	13	13	15	Found	Found	Found	Found	Found	Found	Found	Found	Found	Found	Found	Found	Found	Found	Found
5558	[Master Protein] DNA ligase 3 OS=Mus musculus OX=10090 GN=Lig3 PE=1 SV=2	1	13	13	13	15	Found	Found	Found	Found	Found	Found	Found	Found	Found	Found	Found	Found	Found	Found	Found
208	[Master Protein] Tubby-related protein 2 OS=Mus musculus OX=10090 GN=Tulp2 PE=1 SV=3	1	13	13	13	14	Found	Found	Found	Found	Found	Found	Found	Found	Found	Found	Found	Found	Found	Found	Found
355	[Master Protein] Structural maintenance of chromosomes flexible hinge domain-containing protein 1 OS=Mus musculus OX=10090 GN=Smchd1 PE=1 SV=2	1	13	13	13	14	Found	Found	Found	Found	Found	Found	Found	Found	Found	Found	Found	Found	Found	Found	Found
1734	[Master Protein] Conserved oligomeric Golgi complex subunit 3 OS=Mus musculus OX=10090 GN=Cog3 PE=1 SV=3	1	13	13	13	14	Found	Found	Found	Found	Found	Found	Found	Found	Found	Found	Found	Found	Found	Found	Found
2758	[Master Protein] Nuclear pore complex protein Nup50 OS=Mus musculus OX=10090 GN=Nup50 PE=1 SV=3	1	13	13	13	14	Found	Found	Found	Found	Found	Found	Found	Found	Found	Found	Found	Found	Found	Found	Found
4891	[Master Protein] Meiosis-specific nuclear structural protein 1 OS=Mus musculus OX=10090 GN=Mns1 PE=1 SV=1	1	13	13	13	14	Found	Found	Found	Found	Found	Found	Found	Found	Found	Found	Found	Found	Found	Found	Found
3072	[Master Protein] Serine/threonine-protein kinase ATR OS=Mus musculus OX=10090 GN=Atr PE=1 SV=2	1	13	13	13	13	Found	Found	Found	Found	Found	Found	Found	Found	Found	Found	Found	Found	Found	Found	Found
4757	[Master Protein] Gelsolin OS=Mus musculus OX=10090 GN=Gsn PE=1 SV=3	3	12	26	27	38	Found	Found	Found	Found	Found	Found	Found	Found	Found	Found	Found	Found	Found	Found	Found
2533	[Master Protein] Eukaryotic initiation factor 4A-I OS=Mus musculus OX=10090 GN=Eif4a1 PE=1 SV=1	1	12	25	29	59	Found	Found	Found	Found	Found	Found	Found	Found	Found	Found	Found	Found	Found	Found	Found
1199	[Master Protein] Ezrin OS=Mus musculus OX=10090 GN=Ezr PE=1 SV=3	1	12	23	23	30	Found	Found	Found	Found	Found	Found	Found	Found	Found	Found	Found	Found	Found	Found	Found
688	[Master Protein] Dynamin-2 OS=Mus musculus OX=10090 GN=Dnm2 PE=1 SV=2	1	12	20	21	26	Found	Found	Found	Found	Found	Found	Found	Found	Found	Found	Found	Found	Found	Found	Found
264	[Master Protein] Transportin-1 OS=Mus musculus OX=10090 GN=Tnpo1 PE=1 SV=2	1	12	19	20	32	Found	Found	Found	Found	Found	Found	Found	Found	Found	Found	Found	Found	Found	Found	Found
1532	[Master Protein] Cullin-4B OS=Mus musculus OX=10090 GN=Cul4b PE=1 SV=1	1	12	18	19	25	Found	Found	Found	Found	Found	Found	Found	Found	Found	Found	Found	Found	Found	Found	Found
810	[Master Protein] 14-3-3 protein eta OS=Mus musculus OX=10090 GN=Ywhah PE=1 SV=2	1	12	17	20	62	Found	Found	Found	Found	Found	Found	Found	Found	Found	Found	Found	Found	Found	Found	Found
248	[Master Protein] Plasma membrane calcium-transporting ATPase 4 OS=Mus musculus OX=10090 GN=Atp2b4 PE=1 SV=1	1	12	17	18	25	Found	Found	Found	Found	Found	Found	Found	Found	Found	Found	Found	Found	Found	Found	Found
1561	[Master Protein] Heterogeneous nuclear ribonucleoprotein A1 OS=Mus musculus OX=10090 GN=Hnrnpa1 PE=1 SV=2	1	12	16	19	47	Found	Found	Found	Found	Found	Found	Found	Found	Found	Found	Found	Found	Found	Found	Found
5935	[Master Protein] Y-box-binding protein 2 OS=Mus musculus OX=10090 GN=Ybx2 PE=1 SV=1	1	12	15	15	76	Found	Found	Found	Found	Found	Found	Found	Found	Found	Found	Found	Found	Found	Found	Found
2595	[Master Protein] Phosphoglycerate mutase 1 OS=Mus musculus OX=10090 GN=Pgam1 PE=1 SV=3	1	12	15	18	61	Found	Found	Found	Found	Found	Found	Found	Found	Found	Found	Found	Found	Found	Found	Found
4016	[Master Protein] ATP-dependent 6-phosphofructokinase, liver type OS=Mus musculus OX=10090 GN=Pfkl PE=1 SV=4	1	12	15	15	18	Found	Found	Found	Found	Found	Found	Found	Found	Found	Found	Found	Found	Found	Found	Found
251	[Master Protein] Heterogeneous nuclear ribonucleoprotein D0 OS=Mus musculus OX=10090 GN=Hnrnpd PE=1 SV=2	1	12	14	16	44	Found	Found	Found	Found	Found	Found	Found	Found	Found	Found	Found	Found	Found	Found	Found
2829	[Master Protein] Glyceraldehyde-3-phosphate dehydrogenase, testis-specific OS=Mus musculus OX=10090 GN=Gapdhs PE=1 SV=1	1	12	14	15	29	Found	Found	Found	Found	Found	Found	Found	Found	Found	Found	Found	Found	Found	Found	Found
2659	[Master Protein] Isocitrate dehydrogenase [NADP], mitochondrial OS=Mus musculus OX=10090 GN=Idh2 PE=1 SV=3	2	12	14	15	28	Found	Found	Found	Found	Found	Found	Found	Found	Found	Found	Found	Found	Found	Found	Found
4177	[Master Protein] Kinesin light chain 2 OS=Mus musculus OX=10090 GN=Klc2 PE=1 SV=1	1	12	14	14	20	Found	Found	Found	Found	Found	Found	Found	Found	Found	Found	Found	Found	Found	Found	Found
1764	[Master Protein] E3 ubiquitin-protein ligase NEDD4 OS=Mus musculus OX=10090 GN=Nedd4 PE=1 SV=3	1	12	14	14	16	Found	Found	Found	Found	Found	Found	Found	Found	Found	Found	Found	Found	Found	Found	Found
3239	[Master Protein] Glutathione S-transferase A4 OS=Mus musculus OX=10090 GN=Gsta4 PE=1 SV=3	1	12	13	22	51	Found	Found	Found	Found	Found	Found	Found	Found	Found	Found	Found	Found	Found	Found	Found
1501	[Master Protein] Vesicle-associated membrane protein-associated protein B OS=Mus musculus OX=10090 GN=Vapb PE=1 SV=3	1	12	13	16	49	Found	Found	Found	Found	Found	Found	Found	Found	Found	Found	Found	Found	Found	Found	Found
2044	[Master Protein] Ras GTPase-activating protein-binding protein 2 OS=Mus musculus OX=10090 GN=G3bp2 PE=1 SV=2	1	12	13	16	29	Found	Found	Found	Found	Found	Found	Found	Found	Found	Found	Found	Found	Found	Found	Found
1588	[Master Protein] Endophilin-B1 OS=Mus musculus OX=10090 GN=Sh3glb1 PE=1 SV=1	1	12	13	14	28	Found	Found	Found	Found	Found	Found	Found	Found	Found	Found	Found	Found	Found	Found	Found
143	[Master Protein] Prefoldin subunit 3 OS=Mus musculus OX=10090 GN=Vbp1 PE=1 SV=2	1	12	13	15	27	Found	Found	Found	Found	Found	Found	Found	Found	Found	Found	Found	Found	Found	Found	Found
3783	[Master Protein] Protein scribble homolog OS=Mus musculus OX=10090 GN=Scrib PE=1 SV=2	1	12	13	13	19	Found	Found	Found	Found	Found	Found	Found	Found	Found	Found	Found	Found	Found	Found	Found
2442	[Master Protein] Carbonyl reductase [NADPH] 1 OS=Mus musculus OX=10090 GN=Cbr1 PE=1 SV=3	1	12	13	13	17	Found	Found	Found	Found	Found	Found	Found	Found	Found	Found	Found	Found	Found	Found	Found
5262	[Master Protein] Thioredoxin reductase 1, cytoplasmic OS=Mus musculus OX=10090 GN=Txnrd1 PE=1 SV=3	1	12	13	13	17	Found	Found	Found	Found	Found	Found	Found	Found	Found	Found	Found	Found	Found	Found	Found
5981	[Master Protein] Pleckstrin homology domain-containing family O member 2 OS=Mus musculus OX=10090 GN=Plekho2 PE=1 SV=1	1	12	13	13	17	Found	Found	Found	Found	Found	Found	Found	Found	Found	Found	Found	Found	Found	Found	Found
4706	[Master Protein] Reticulon-1 OS=Mus musculus OX=10090 GN=Rtn1 PE=1 SV=1	1	12	13	13	15	Found	Found	Found	Found	Found	Found	Found	Found	Found	Found	Found	Found	Found	Found	Found
5847	[Master Protein] RalBP1-associated Eps domain-containing protein 1 OS=Mus musculus OX=10090 GN=Reps1 PE=1 SV=2	1	12	13	13	15	Found	Found	Found	Found	Found	Found	Found	Found	Found	Found	Found	Found	Found	Found	Found
2621	[Master Protein] Ubiquitin carboxyl-terminal hydrolase isozyme L1 OS=Mus musculus OX=10090 GN=Uchl1 PE=1 SV=1	1	12	12	16	61	Found	Found	Found	Found	Found	Found	Found	Found	Found	Found	Found	Found	Found	Found	Found
3954	[Master Protein] S-phase kinase-associated protein 1 OS=Mus musculus OX=10090 GN=Skp1 PE=1 SV=3	1	12	12	15	53	Found	Found	Found	Found	Found	Found	Found	Found	Found	Found	Found	Found	Found	Found	Found
4064	[Master Protein] Prostaglandin reductase 1 OS=Mus musculus OX=10090 GN=Ptgr1 PE=1 SV=2	1	12	12	22	45	Found	Found	Found	Found	Found	Found	Found	Found	Found	Found	Found	Found	Found	Found	Found
946	[Master Protein] ATP synthase subunit d, mitochondrial OS=Mus musculus OX=10090 GN=Atp5pd PE=1 SV=3	1	12	12	14	38	Found	Found	Found	Found	Found	Found	Found	Found	Found	Found	Found	Found	Found	Found	Found
2460	[Master Protein] Ropporin-1-like protein OS=Mus musculus OX=10090 GN=Ropn1l PE=1 SV=2	1	12	12	15	38	Found	Found	Found	Found	Found	Found	Found	Found	Found	Found	Found	Found	Found	Found	Found
5023	[Master Protein] Voltage-dependent anion-selective channel protein 2 OS=Mus musculus OX=10090 GN=Vdac2 PE=1 SV=2	1	12	12	12	38	Found	Found	Found	Found	Found	Found	Found	Found	Found	Found	Found	Found	Found	Found	Found
5743	[Master Protein] Delta-aminolevulinic acid dehydratase OS=Mus musculus OX=10090 GN=Alad PE=1 SV=1	1	12	12	17	37	Found	Found	Found	Found	Found	Found	Found	Found	Found	Found	Found	Found	Found	Found	Found
5038	[Master Protein] Syntaxin-12 OS=Mus musculus OX=10090 GN=Stx12 PE=1 SV=1	1	12	12	16	33	Found	Found	Found	Found	Found	Found	Found	Found	Found	Found	Found	Found	Found	Found	Found
2695	[Master Protein] Endoplasmic reticulum resident protein 29 OS=Mus musculus OX=10090 GN=Erp29 PE=1 SV=2	1	12	12	14	31	Found	Found	Found	Found	Found	Found	Found	Found	Found	Found	Found	Found	Found	Found	Found
3539	[Master Protein] Enoyl-CoA hydratase, mitochondrial OS=Mus musculus OX=10090 GN=Echs1 PE=1 SV=1	1	12	12	15	31	Found	Found	Found	Found	Found	Found	Found	Found	Found	Found	Found	Found	Found	Found	Found
877	[Master Protein] 26S proteasome non-ATPase regulatory subunit 4 OS=Mus musculus OX=10090 GN=Psmd4 PE=1 SV=1	2	12	12	13	29	Found	Found	Found	Found	Found	Found	Found	Found	Found	Found	Found	Found	Found	Found	Found
3585	[Master Protein] Pyruvate dehydrogenase protein X component, mitochondrial OS=Mus musculus OX=10090 GN=Pdhx PE=1 SV=1	1	12	12	13	29	Found	Found	Found	Found	Found	Found	Found	Found	Found	Found	Found	Found	Found	Found	Found
4124	[Master Protein] UMP-CMP kinase OS=Mus musculus OX=10090 GN=Cmpk1 PE=1 SV=1	1	12	12	13	29	Found	Found	Found	Found	Found	Found	Found	Found	Found	Found	Found	Found	Found	Found	Found
5274	[Master Protein] Deoxyuridine 5'-triphosphate nucleotidohydrolase OS=Mus musculus OX=10090 GN=Dut PE=1 SV=1	1	12	12	13	29	Found	Found	Found	Found	Found	Found	Found	Found	Found	Found	Found	Found	Found	Found	Found
5299	[Master Protein] Long-chain specific acyl-CoA dehydrogenase, mitochondrial OS=Mus musculus OX=10090 GN=Acadl PE=1 SV=2	1	12	12	14	28	Found	Found	Found	Found	Found	Found	Found	Found	Found	Found	Found	Found	Found	Found	Found
2633	[Master Protein] Isopentenyl-diphosphate Delta-isomerase 1 OS=Mus musculus OX=10090 GN=Idi1 PE=1 SV=1	1	12	12	13	27	Found	Found	Found	Found	Found	Found	Found	Found	Found	Found	Found	Found	Found	Found	Found
2194	[Master Protein] Short-chain specific acyl-CoA dehydrogenase, mitochondrial OS=Mus musculus OX=10090 GN=Acads PE=1 SV=2	1	12	12	15	26	Found	Found	Found	Found	Found	Found	Found	Found	Found	Found	Found	Found	Found	Found	Found
2643	[Master Protein] Alcohol dehydrogenase class-3 OS=Mus musculus OX=10090 GN=Adh5 PE=1 SV=3	2	12	12	15	25	Found	Found	Found	Found	Found	Found	Found	Found	Found	Found	Found	Found	Found	Found	Found
3965	[Master Protein] Zyxin OS=Mus musculus OX=10090 GN=Zyx PE=1 SV=2	1	12	12	12	25	Found	Found	Found	Found	Found	Found	Found	Found	Found	Found	Found	Found	Found	Found	Found
305	[Master Protein] Pyridoxal phosphate homeostasis protein OS=Mus musculus OX=10090 GN=Plpbp PE=1 SV=1	1	12	12	14	24	Found	Found	Found	Found	Found	Found	Found	Found	Found	Found	Found	Found	Found	Found	Found
3858	[Master Protein] COP9 signalosome complex subunit 5 OS=Mus musculus OX=10090 GN=Cops5 PE=1 SV=3	1	12	12	14	24	Found	Found	Found	Found	Found	Found	Found	Found	Found	Found	Found	Found	Found	Found	Found
4239	[Master Protein] 26S proteasome non-ATPase regulatory subunit 7 OS=Mus musculus OX=10090 GN=Psmd7 PE=1 SV=2	1	12	12	13	24	Found	Found	Found	Found	Found	Found	Found	Found	Found	Found	Found	Found	Found	Found	Found
4414	[Master Protein] Heat shock 70 kDa protein 12A OS=Mus musculus OX=10090 GN=Hspa12a PE=1 SV=1	2	12	12	12	24	Found	Found	Found	Found	Found	Found	Found	Found	Found	Found	Found	Found	Found	Found	Found
2766	[Master Protein] Thioredoxin domain-containing protein 5 OS=Mus musculus OX=10090 GN=Txndc5 PE=1 SV=2	1	12	12	12	23	Found	Found	Found	Found	Found	Found	Found	Found	Found	Found	Found	Found	Found	Found	Found
2894	[Master Protein] Ester hydrolase C11orf54 homolog OS=Mus musculus OX=10090 PE=1 SV=1	1	12	12	14	23	Found	Found	Found	Found	Found	Found	Found	Found	Found	Found	Found	Found	Found	Found	Found
3027	[Master Protein] 40S ribosomal protein S7 OS=Mus musculus OX=10090 GN=Rps7 PE=1 SV=1	1	12	12	14	23	Found	Found	Found	Found	Found	Found	Found	Found	Found	Found	Found	Found	Found	Found	Found
3558	[Master Protein] Farnesyl pyrophosphate synthase OS=Mus musculus OX=10090 GN=Fdps PE=1 SV=1	1	12	12	12	23	Found	Found	Found	Found	Found	Found	Found	Found	Found	Found	Found	Found	Found	Found	Found
4931	[Master Protein] Cytosolic purine 5'-nucleotidase OS=Mus musculus OX=10090 GN=Nt5c2 PE=1 SV=2	1	12	12	13	23	Found	Found	Found	Found	Found	Found	Found	Found	Found	Found	Found	Found	Found	Found	Found
5812	[Master Protein] Mitochondrial amidoxime reducing component 2 OS=Mus musculus OX=10090 GN=Mtarc2 PE=1 SV=1	2	12	12	13	23	Found	Found	Found	Found	Found	Found	Found	Found	Found	Found	Found	Found	Found	Found	Found
1845	[Master Protein] 26S proteasome non-ATPase regulatory subunit 9 OS=Mus musculus OX=10090 GN=Psmd9 PE=1 SV=1	1	12	12	12	22	Found	Found	Found	Found	Found	Found	Found	Found	Found	Found	Found	Found	Found	Found	Found
2673	[Master Protein] Chloride intracellular channel protein 1 OS=Mus musculus OX=10090 GN=Clic1 PE=1 SV=3	1	12	12	12	22	Found	Found	Found	Found	Found	Found	Found	Found	Found	Found	Found	Found	Found	Found	Found
68	[Master Protein] NADH dehydrogenase [ubiquinone] iron-sulfur protein 2, mitochondrial OS=Mus musculus OX=10090 GN=Ndufs2 PE=1 SV=1	1	12	12	14	21	Found	Found	Found	Found	Found	Found	Found	Found	Found	Found	Found	Found	Found	Found	Found
2578	[Master Protein] Inositol monophosphatase 1 OS=Mus musculus OX=10090 GN=Impa1 PE=1 SV=1	1	12	12	15	21	Found	Found	Found	Found	Found	Found	Found	Found	Found	Found	Found	Found	Found	Found	Found
5950	[Master Protein] Phosphate carrier protein, mitochondrial OS=Mus musculus OX=10090 GN=Slc25a3 PE=1 SV=1	1	12	12	13	21	Found	Found	Found	Found	Found	Found	Found	Found	Found	Found	Found	Found	Found	Found	Found
3106	[Master Protein] Deoxynucleoside triphosphate triphosphohydrolase SAMHD1 OS=Mus musculus OX=10090 GN=Samhd1 PE=1 SV=3	1	12	12	12	20	Found	Found	Found	Found	Found	Found	Found	Found	Found	Found	Found	Found	Found	Found	Found
3708	[Master Protein] Protein sel-1 homolog 1 OS=Mus musculus OX=10090 GN=Sel1l PE=1 SV=2	1	12	12	12	20	Found	Found	Found	Found	Found	Found	Found	Found	Found	Found	Found	Found	Found	Found	Found
4474	[Master Protein] Transcription factor A, mitochondrial OS=Mus musculus OX=10090 GN=Tfam PE=1 SV=2	1	12	12	12	20	Found	Found	Found	Found	Found	Found	Found	Found	Found	Found	Found	Found	Found	Found	Found
5897	[Master Protein] Prostaglandin reductase 2 OS=Mus musculus OX=10090 GN=Ptgr2 PE=1 SV=2	1	12	12	14	20	Found	Found	Found	Found	Found	Found	Found	Found	Found	Found	Found	Found	Found	Found	Found
789	[Master Protein] ADP-ribose pyrophosphatase, mitochondrial OS=Mus musculus OX=10090 GN=Nudt9 PE=1 SV=1	1	12	12	12	19	Found	Found	Found	Found	Found	Found	Found	Found	Found	Found	Found	Found	Found	Found	Found
2381	[Master Protein] BAG family molecular chaperone regulator 5 OS=Mus musculus OX=10090 GN=Bag5 PE=1 SV=1	1	12	12	13	19	Found	Found	Found	Found	Found	Found	Found	Found	Found	Found	Found	Found	Found	Found	Found
2623	[Master Protein] UBX domain-containing protein 1 OS=Mus musculus OX=10090 GN=Ubxn1 PE=1 SV=1	1	12	12	14	19	Found	Found	Found	Found	Found	Found	Found	Found	Found	Found	Found	Found	Found	Found	Found
3137	[Master Protein] Peroxisomal acyl-coenzyme A oxidase 3 OS=Mus musculus OX=10090 GN=Acox3 PE=1 SV=2	1	12	12	12	19	Found	Found	Found	Found	Found	Found	Found	Found	Found	Found	Found	Found	Found	Found	Found
4031	[Master Protein] Protein SGT1 homolog OS=Mus musculus OX=10090 GN=Sugt1 PE=1 SV=3	1	12	12	12	19	Found	Found	Found	Found	Found	Found	Found	Found	Found	Found	Found	Found	Found	Found	Found
4169	[Master Protein] Phosphoserine aminotransferase OS=Mus musculus OX=10090 GN=Psat1 PE=1 SV=1	1	12	12	12	19	Found	Found	Found	Found	Found	Found	Found	Found	Found	Found	Found	Found	Found	Found	Found
4224	[Master Protein] General transcription factor IIF subunit 2 OS=Mus musculus OX=10090 GN=Gtf2f2 PE=1 SV=1	1	12	12	13	19	Found	Found	Found	Found	Found	Found	Found	Found	Found	Found	Found	Found	Found	Found	Found
4607	[Master Protein] UBX domain-containing protein 6 OS=Mus musculus OX=10090 GN=Ubxn6 PE=1 SV=1	1	12	12	12	19	Found	Found	Found	Found	Found	Found	Found	Found	Found	Found	Found	Found	Found	Found	Found
29	[Master Protein] CDK5 regulatory subunit-associated protein 3 OS=Mus musculus OX=10090 GN=Cdk5rap3 PE=1 SV=1	1	12	12	12	18	Found	Found	Found	Found	Found	Found	Found	Found	Found	Found	Found	Found	Found	Found	Found
487	[Master Protein] Pre-mRNA-processing factor 19 OS=Mus musculus OX=10090 GN=Prpf19 PE=1 SV=1	1	12	12	13	18	Found	Found	Found	Found	Found	Found	Found	Found	Found	Found	Found	Found	Found	Found	Found
774	[Master Protein] 26S proteasome non-ATPase regulatory subunit 8 OS=Mus musculus OX=10090 GN=Psmd8 PE=1 SV=2	1	12	12	12	18	Found	Found	Found	Found	Found	Found	Found	Found	Found	Found	Found	Found	Found	Found	Found
2059	[Master Protein] Nicastrin OS=Mus musculus OX=10090 GN=Ncstn PE=1 SV=3	1	12	12	14	18	Found	Found	Found	Found	Found	Found	Found	Found	Found	Found	Found	Found	Found	Found	Found
2457	[Master Protein] Centrosomal protein of 55 kDa OS=Mus musculus OX=10090 GN=Cep55 PE=1 SV=2	1	12	12	12	18	Found	Found	Found	Found	Found	Found	Found	Found	Found	Found	Found	Found	Found	Found	Found
3572	[Master Protein] Leucine-rich repeat-containing protein 59 OS=Mus musculus OX=10090 GN=Lrrc59 PE=1 SV=1	1	12	12	12	18	Found	Found	Found	Found	Found	Found	Found	Found	Found	Found	Found	Found	Found	Found	Found
3707	[Master Protein] General transcription factor II-I OS=Mus musculus OX=10090 GN=Gtf2i PE=1 SV=3	2	12	12	12	18	Found	Found	Found	Found	Found	Found	Found	Found	Found	Found	Found	Found	Found	Found	Found
3920	[Master Protein] Succinyl-CoA:3-ketoacid coenzyme A transferase 1, mitochondrial OS=Mus musculus OX=10090 GN=Oxct1 PE=1 SV=1	1	12	12	12	18	Found	Found	Found	Found	Found	Found	Found	Found	Found	Found	Found	Found	Found	Found	Found
3970	[Master Protein] Carboxypeptidase Q OS=Mus musculus OX=10090 GN=Cpq PE=1 SV=1	1	12	12	13	18	Found	Found	Found	Found	Found	Found	Found	Found	Found	Found	Found	Found	Found	Found	Found
4867	[Master Protein] Mortality factor 4-like protein 1 OS=Mus musculus OX=10090 GN=Morf4l1 PE=1 SV=2	2	12	12	13	18	Found	Found	Found	Found	Found	Found	Found	Found	Found	Found	Found	Found	Found	Found	Found
4899	[Master Protein] Fibrinogen beta chain OS=Mus musculus OX=10090 GN=Fgb PE=1 SV=1	4	12	12	12	18	Found	Found	Found	Found	Found	Found	Found	Found	Found	Found	Found	Found	Found	Found	Found
5737	[Master Protein] HAUS augmin-like complex subunit 1 OS=Mus musculus OX=10090 GN=Haus1 PE=1 SV=2	1	12	12	13	18	Found	Found	Found	Found	Found	Found	Found	Found	Found	Found	Found	Found	Found	Found	Found
574	[Master Protein] Lymphokine-activated killer T-cell-originated protein kinase OS=Mus musculus OX=10090 GN=Pbk PE=1 SV=1	1	12	12	12	17	Found	Found	Found	Found	Found	Found	Found	Found	Found	Found	Found	Found	Found	Found	Found
689	[Master Protein] Lysosomal alpha-glucosidase OS=Mus musculus OX=10090 GN=Gaa PE=1 SV=2	1	12	12	12	17	Found	Found	Found	Found	Found	Found	Found	Found	Found	Found	Found	Found	Found	Found	Found
1116	[Master Protein] Epididymis-specific alpha-mannosidase OS=Mus musculus OX=10090 GN=Man2b2 PE=1 SV=2	1	12	12	12	17	Found	Found	Found	Found	Found	Found	Found	Found	Found	Found	Found	Found	Found	Found	Found
2365	[Master Protein] Cadherin-2 OS=Mus musculus OX=10090 GN=Cdh2 PE=1 SV=2	2	12	12	13	17	Found	Found	Found	Found	Found	Found	Found	Found	Found	Found	Found	Found	Found	Found	Found
3014	[Master Protein] DNA repair protein XRCC1 OS=Mus musculus OX=10090 GN=Xrcc1 PE=1 SV=2	1	12	12	12	17	Found	Found	Found	Found	Found	Found	Found	Found	Found	Found	Found	Found	Found	Found	Found
3733	[Master Protein] Tryptophan--tRNA ligase, cytoplasmic OS=Mus musculus OX=10090 GN=Wars1 PE=1 SV=2	1	12	12	12	17	Found	Found	Found	Found	Found	Found	Found	Found	Found	Found	Found	Found	Found	Found	Found
4072	[Master Protein] Conserved oligomeric Golgi complex subunit 2 OS=Mus musculus OX=10090 GN=Cog2 PE=1 SV=2	1	12	12	12	17	Found	Found	Found	Found	Found	Found	Found	Found	Found	Found	Found	Found	Found	Found	Found
4722	[Master Protein] RING finger protein 17 OS=Mus musculus OX=10090 GN=Rnf17 PE=1 SV=2	1	12	12	12	17	Found	Found	Found	Found	Found	Found	Found	Found	Found	Found	Found	Found	Found	Found	Found
5112	[Master Protein] Serine/threonine-protein phosphatase 6 regulatory subunit 3 OS=Mus musculus OX=10090 GN=Ppp6r3 PE=1 SV=1	1	12	12	12	17	Found	Found	Found	Found	Found	Found	Found	Found	Found	Found	Found	Found	Found	Found	Found
5800	[Master Protein] Zinc finger CCCH domain-containing protein 14 OS=Mus musculus OX=10090 GN=Zc3h14 PE=1 SV=1	1	12	12	12	17	Found	Found	Found	Found	Found	Found	Found	Found	Found	Found	Found	Found	Found	Found	Found
67	[Master Protein] Bifunctional phosphoribosylaminoimidazole carboxylase/phosphoribosylaminoimidazole succinocarboxamide synthetase OS=Mus musculus OX=10090 GN=Paics PE=1 SV=4	1	12	12	12	16	Found	Found	Found	Found	Found	Found	Found	Found	Found	Found	Found	Found	Found	Found	Found
1101	[Master Protein] Baculoviral IAP repeat-containing protein 6 OS=Mus musculus OX=10090 GN=Birc6 PE=1 SV=2	1	12	12	12	16	Found	Found	Found	Found	Found	Found	Found	Found	Found	Found	Found	Found	Found	Found	Found
1852	[Master Protein] Coiled-coil domain-containing protein 186 OS=Mus musculus OX=10090 GN=Ccdc186 PE=1 SV=2	1	12	12	12	16	Found	Found	Found	Found	Found	Found	Found	Found	Found	Found	Found	Found	Found	Found	Found
4614	[Master Protein] Nucleolar and coiled-body phosphoprotein 1 OS=Mus musculus OX=10090 GN=Nolc1 PE=1 SV=1	1	12	12	12	16	Found	Found	Found	Found	Found	Found	Found	Found	Found	Found	Found	Found	Found	Found	Found
5281	[Master Protein] Eukaryotic translation initiation factor 3 subunit H OS=Mus musculus OX=10090 GN=Eif3h PE=1 SV=1	1	12	12	14	16	Found	Found	Found	Found	Found	Found	Found	Found	Found	Found	Found	Found	Found	Found	Found
5290	[Master Protein] Ornithine aminotransferase, mitochondrial OS=Mus musculus OX=10090 GN=Oat PE=1 SV=1	1	12	12	12	16	Found	Found	Found	Found	Found	Found	Found	Found	Found	Found	Found	Found	Found	Found	Found
5895	[Master Protein] Inosine-5'-monophosphate dehydrogenase 2 OS=Mus musculus OX=10090 GN=Impdh2 PE=1 SV=2	2	12	12	12	16	Found	Found	Found	Found	Found	Found	Found	Found	Found	Found	Found	Found	Found	Found	Found
1182	[Master Protein] Centromere/kinetochore protein zw10 homolog OS=Mus musculus OX=10090 GN=Zw10 PE=1 SV=3	1	12	12	12	15	Found	Found	Found	Found	Found	Found	Found	Found	Found	Found	Found	Found	Found	Found	Found
2115	[Master Protein] Eukaryotic translation initiation factor 3 subunit D OS=Mus musculus OX=10090 GN=Eif3d PE=1 SV=2	1	12	12	13	15	Found	Found	Found	Found	Found	Found	Found	Found	Found	Found	Found	Found	Found	Found	Found
2290	[Master Protein] Activator of 90 kDa heat shock protein ATPase homolog 1 OS=Mus musculus OX=10090 GN=Ahsa1 PE=1 SV=2	1	12	12	12	15	Found	Found	Found	Found	Found	Found	Found	Found	Found	Found	Found	Found	Found	Found	Found
2779	[Master Protein] Ribosome biogenesis protein WDR12 OS=Mus musculus OX=10090 GN=Wdr12 PE=1 SV=1	1	12	12	12	15	Found	Found	Found	Found	Found	Found	Found	Found	Found	Found	Found	Found	Found	Found	Found
3331	[Master Protein] Guanine nucleotide-binding protein-like 1 OS=Mus musculus OX=10090 GN=Gnl1 PE=1 SV=4	1	12	12	12	15	Found	Found	Found	Found	Found	Found	Found	Found	Found	Found	Found	Found	Found	Found	Found
4030	[Master Protein] Clusterin-associated protein 1 OS=Mus musculus OX=10090 GN=Cluap1 PE=1 SV=1	1	12	12	13	15	Found	Found	Found	Found	Found	Found	Found	Found	Found	Found	Found	Found	Found	Found	Found
5199	[Master Protein] WD repeat-containing protein 61 OS=Mus musculus OX=10090 GN=Wdr61 PE=1 SV=1	1	12	12	12	15	Found	Found	Found	Found	Found	Found	Found	Found	Found	Found	Found	Found	Found	Found	Found
5208	[Master Protein] Vacuolar protein sorting-associated protein 33B OS=Mus musculus OX=10090 GN=Vps33b PE=1 SV=1	1	12	12	12	15	Found	Found	Found	Found	Found	Found	Found	Found	Found	Found	Found	Found	Found	Found	Found
394	[Master Protein] DNA replication licensing factor MCM3 OS=Mus musculus OX=10090 GN=Mcm3 PE=1 SV=2	1	12	12	12	14	Found	Found	Found	Found	Found	Found	Found	Found	Found	Found	Found	Found	Found	Found	Found
396	[Master Protein] Oxysterol-binding protein-related protein 8 OS=Mus musculus OX=10090 GN=Osbpl8 PE=1 SV=1	1	12	12	12	14	Found	Found	Found	Found	Found	Found	Found	Found	Found	Found	Found	Found	Found	Found	Found
3956	[Master Protein] Cyclin-dependent kinase 11B OS=Mus musculus OX=10090 GN=Cdk11b PE=1 SV=2	2	12	12	12	14	Found	Found	Found	Found	Found	Found	Found	Found	Found	Found	Found	Found	Found	Found	Found
4561	[Master Protein] Coiled-coil domain-containing protein 124 OS=Mus musculus OX=10090 GN=Ccdc124 PE=1 SV=1	1	12	12	12	14	Found	Found	Found	Found	Found	Found	Found	Found	Found	Found	Found	Found	Found	Found	Found
5403	[Master Protein] Plasma serine protease inhibitor OS=Mus musculus OX=10090 GN=Serpina5 PE=1 SV=2	1	12	12	12	14	Found	Found	Found	Found	Found	Found	Found	Found	Found	Found	Found	Found	Found	Found	Found
5475	[Master Protein] Protein kintoun OS=Mus musculus OX=10090 GN=Dnaaf2 PE=1 SV=2	1	12	12	12	14	Found	Found	Found	Found	Found	Found	Found	Found	Found	Found	Found	Found	Found	Found	Found
1503	[Master Protein] Methionine synthase OS=Mus musculus OX=10090 GN=Mtr PE=1 SV=1	1	12	12	12	13	Found	Found	Found	Found	Found	Found	Found	Found	Found	Found	Found	Found	Found	Found	Found
2431	[Master Protein] Catenin delta-1 OS=Mus musculus OX=10090 GN=Ctnnd1 PE=1 SV=2	1	12	12	13	13	Found	Found	Found	Found	Found	Found	Found	Found	Found	Found	Found	Found	Found	Found	Found
5257	[Master Protein] Protein kinase C and casein kinase substrate in neurons protein 2 OS=Mus musculus OX=10090 GN=Pacsin2 PE=1 SV=1	2	12	12	12	13	Found	Found	Found	Found	Found	Found	Found	Found	Found	Found	Found	Found	Found	Found	Found
1810	[Master Protein] DNA topoisomerase 1 OS=Mus musculus OX=10090 GN=Top1 PE=1 SV=2	1	12	12	12	12	Found	Found	Found	Found	Found	Found	Found	Found	Found	Found	Found	Found	Found	Found	Found
6004	[Master Protein] Glutathione S-transferase Mu 7 OS=Mus musculus OX=10090 GN=Gstm7 PE=1 SV=1	1	11	28	38	120	Found	Found	Found	Found	Found	Found	Found	Found	Found	Found	Found	Found	Found	Found	Found
2	[Master Protein] Aldehyde dehydrogenase, cytosolic 1 OS=Mus musculus OX=10090 GN=Aldh1a7 PE=1 SV=1	1	11	23	27	72	Found	Found	Found	Found	Found	Found	Found	Found	Found	Found	Found	Found	Found	Found	Found
5316	[Master Protein] Alpha-actinin-1 OS=Mus musculus OX=10090 GN=Actn1 PE=1 SV=1	1	11	20	20	24	Found	Found	Found	Found	Found	Found	Found	Found	Found	Found	Found	Found	Found	Found	Found
1354	[Master Protein] Scaffold attachment factor B1 OS=Mus musculus OX=10090 GN=Safb PE=1 SV=2	1	11	19	19	35	Found	Found	Found	Found	Found	Found	Found	Found	Found	Found	Found	Found	Found	Found	Found
5140	[Master Protein] Histone-binding protein RBBP4 OS=Mus musculus OX=10090 GN=Rbbp4 PE=1 SV=5	1	11	18	20	33	Found	Found	Found	Found	Found	Found	Found	Found	Found	Found	Found	Found	Found	Found	Found
4139	[Master Protein] Elongation factor 1-beta OS=Mus musculus OX=10090 GN=Eef1b PE=1 SV=5	1	11	14	15	51	Found	Found	Found	Found	Found	Found	Found	Found	Found	Found	Found	Found	Found	Found	Found
3931	[Master Protein] Y-box-binding protein 1 OS=Mus musculus OX=10090 GN=Ybx1 PE=1 SV=3	1	11	14	15	44	Found	Found	Found	Found	Found	Found	Found	Found	Found	Found	Found	Found	Found	Found	Found
3442	[Master Protein] cAMP-dependent protein kinase type II-alpha regulatory subunit OS=Mus musculus OX=10090 GN=Prkar2a PE=1 SV=2	1	11	14	16	39	Found	Found	Found	Found	Found	Found	Found	Found	Found	Found	Found	Found	Found	Found	Found
5957	[Master Protein] L-lactate dehydrogenase A chain OS=Mus musculus OX=10090 GN=Ldha PE=1 SV=3	1	11	14	17	39	Found	Found	Found	Found	Found	Found	Found	Found	Found	Found	Found	Found	Found	Found	Found
3583	[Master Protein] Protein transport protein Sec23A OS=Mus musculus OX=10090 GN=Sec23a PE=1 SV=2	1	11	14	18	29	Found	Found	Found	Found	Found	Found	Found	Found	Found	Found	Found	Found	Found	Found	Found
3886	[Master Protein] Endophilin-A2 OS=Mus musculus OX=10090 GN=Sh3gl1 PE=1 SV=1	1	11	14	15	24	Found	Found	Found	Found	Found	Found	Found	Found	Found	Found	Found	Found	Found	Found	Found
4310	[Master Protein] STE20/SPS1-related proline-alanine-rich protein kinase OS=Mus musculus OX=10090 GN=Stk39 PE=1 SV=1	1	11	14	15	24	Found	Found	Found	Found	Found	Found	Found	Found	Found	Found	Found	Found	Found	Found	Found
2183	[Master Protein] Protein phosphatase 1B OS=Mus musculus OX=10090 GN=Ppm1b PE=1 SV=1	1	11	14	14	19	Found	Found	Found	Found	Found	Found	Found	Found	Found	Found	Found	Found	Found	Found	Found
4889	[Master Protein] Cofilin-1 OS=Mus musculus OX=10090 GN=Cfl1 PE=1 SV=3	1	11	13	14	54	Found	Found	Found	Found	Found	Found	Found	Found	Found	Found	Found	Found	Found	Found	Found
5747	[Master Protein] Heterogeneous nuclear ribonucleoprotein F OS=Mus musculus OX=10090 GN=Hnrnpf PE=1 SV=3	1	11	13	14	51	Found	Found	Found	Found	Found	Found	Found	Found	Found	Found	Found	Found	Found	Found	Found
1757	[Master Protein] Nucleosome assembly protein 1-like 1 OS=Mus musculus OX=10090 GN=Nap1l1 PE=1 SV=2	1	11	13	17	47	Found	Found	Found	Found	Found	Found	Found	Found	Found	Found	Found	Found	Found	Found	Found
2871	[Master Protein] Heterogeneous nuclear ribonucleoprotein D-like OS=Mus musculus OX=10090 GN=Hnrnpdl PE=1 SV=1	1	11	13	14	39	Found	Found	Found	Found	Found	Found	Found	Found	Found	Found	Found	Found	Found	Found	Found
2683	[Master Protein] Immunoglobulin-binding protein 1b OS=Mus musculus OX=10090 GN=Igbp1b PE=1 SV=1	1	11	13	15	23	Found	Found	Found	Found	Found	Found	Found	Found	Found	Found	Found	Found	Found	Found	Found
2346	[Master Protein] ARF GTPase-activating protein GIT1 OS=Mus musculus OX=10090 GN=Git1 PE=1 SV=1	1	11	13	13	22	Found	Found	Found	Found	Found	Found	Found	Found	Found	Found	Found	Found	Found	Found	Found
3199	[Master Protein] Sorting nexin-2 OS=Mus musculus OX=10090 GN=Snx2 PE=1 SV=2	1	11	13	13	22	Found	Found	Found	Found	Found	Found	Found	Found	Found	Found	Found	Found	Found	Found	Found
4599	[Master Protein] Coatomer subunit gamma-1 OS=Mus musculus OX=10090 GN=Copg1 PE=1 SV=1	1	11	13	14	21	Found	Found	Found	Found	Found	Found	Found	Found	Found	Found	Found	Found	Found	Found	Found
4779	[Master Protein] Coatomer subunit gamma-2 OS=Mus musculus OX=10090 GN=Copg2 PE=1 SV=1	1	11	13	14	21	Found	Found	Found	Found	Found	Found	Found	Found	Found	Found	Found	Found	Found	Found	Found
3420	[Master Protein] Phosphatidylinositol transfer protein alpha isoform OS=Mus musculus OX=10090 GN=Pitpna PE=1 SV=2	1	11	13	13	19	Found	Found	Found	Found	Found	Found	Found	Found	Found	Found	Found	Found	Found	Found	Found
3336	[Master Protein] Membrane-associated progesterone receptor component 1 OS=Mus musculus OX=10090 GN=Pgrmc1 PE=1 SV=4	1	11	12	14	47	Found	Found	Found	Found	Found	Found	Found	Found	Found	Found	Found	Found	Found	Found	Found
1988	[Master Protein] Polypyrimidine tract-binding protein 1 OS=Mus musculus OX=10090 GN=Ptbp1 PE=1 SV=2	3	11	12	15	33	Found	Found	Found	Found	Found	Found	Found	Found	Found	Found	Found	Found	Found	Found	Found
998	[Master Protein] Casein kinase II subunit alpha OS=Mus musculus OX=10090 GN=Csnk2a1 PE=1 SV=2	1	11	12	13	27	Found	Found	Found	Found	Found	Found	Found	Found	Found	Found	Found	Found	Found	Found	Found
3588	[Master Protein] Rab11 family-interacting protein 1 OS=Mus musculus OX=10090 GN=Rab11fip1 PE=1 SV=2	1	11	12	12	19	Found	Found	Found	Found	Found	Found	Found	Found	Found	Found	Found	Found	Found	Found	Found
2649	[Master Protein] Long-chain-fatty-acid--CoA ligase 6 OS=Mus musculus OX=10090 GN=Acsl6 PE=1 SV=1	1	11	12	14	18	Found	Found	Found	Found	Found	Found	Found	Found	Found	Found	Found	Found	Found	Found	Found
1947	[Master Protein] ERO1-like protein alpha OS=Mus musculus OX=10090 GN=Ero1a PE=1 SV=2	1	11	12	12	17	Found	Found	Found	Found	Found	Found	Found	Found	Found	Found	Found	Found	Found	Found	Found
1269	[Master Protein] YLP motif-containing protein 1 OS=Mus musculus OX=10090 GN=Ylpm1 PE=2 SV=2	2	11	12	12	14	Found	Found	Found	Found	Found	Found	Found	Found	Found	Found	Found	Found	Found	Found	Found
1282	[Master Protein] Dynein axonemal heavy chain 1 OS=Mus musculus OX=10090 GN=Dnah1 PE=1 SV=1	1	11	12	12	14	Found	Found	Found	Found	Found	Found	Found	Found	Found	Found	Found	Found	Found	Found	Found
3177	[Master Protein] Dynein axonemal heavy chain 2 OS=Mus musculus OX=10090 GN=Dnah2 PE=1 SV=1	1	11	12	12	13	Found	Found	Found	Found	Found	Found	Found	Found	Found	Found	Found	Found	Found	Found	Found
5468	[Master Protein] Dolichyl-diphosphooligosaccharide--protein glycosyltransferase subunit STT3B OS=Mus musculus OX=10090 GN=Stt3b PE=1 SV=2	1	11	12	12	13	Found	Found	Found	Found	Found	Found	Found	Found	Found	Found	Found	Found	Found	Found	Found
5081	[Master Protein] Dystonin OS=Mus musculus OX=10090 GN=Dst PE=1 SV=2	1	11	12	12	12	Found	Found	Found	Found	Found	Found	Found	Found	Found	Found	Found	Found	Found	Found	Found
1531	[Master Protein] Ubiquitin-60S ribosomal protein L40 OS=Mus musculus OX=10090 GN=Uba52 PE=1 SV=2	5	11	11	12	77	Found	Found	Found	Found	Found	Found	Found	Found	Found	Found	Found	Found	Found	Found	Found
5590	[Master Protein] ATPase inhibitor, mitochondrial OS=Mus musculus OX=10090 GN=Atp5if1 PE=1 SV=2	1	11	11	11	40	Found	Found	Found	Found	Found	Found	Found	Found	Found	Found	Found	Found	Found	Found	Found
4875	[Master Protein] Cytochrome c oxidase subunit 5A, mitochondrial OS=Mus musculus OX=10090 GN=Cox5a PE=1 SV=2	1	11	11	12	38	Found	Found	Found	Found	Found	Found	Found	Found	Found	Found	Found	Found	Found	Found	Found
865	[Master Protein] Ferritin heavy chain OS=Mus musculus OX=10090 GN=Fth1 PE=1 SV=2	1	11	11	14	36	Found	Found	Found	Found	Found	Found	Found	Found	Found	Found	Found	Found	Found	Found	Found
2910	[Master Protein] Proteasome subunit alpha type-6 OS=Mus musculus OX=10090 GN=Psma6 PE=1 SV=1	1	11	11	12	34	Found	Found	Found	Found	Found	Found	Found	Found	Found	Found	Found	Found	Found	Found	Found
4209	[Master Protein] Sterol carrier protein 2 OS=Mus musculus OX=10090 GN=Scp2 PE=1 SV=3	1	11	11	15	33	Found	Found	Found	Found	Found	Found	Found	Found	Found	Found	Found	Found	Found	Found	Found
763	[Master Protein] Cytochrome c1, heme protein, mitochondrial OS=Mus musculus OX=10090 GN=Cyc1 PE=1 SV=1	1	11	11	16	32	Found	Found	Found	Found	Found	Found	Found	Found	Found	Found	Found	Found	Found	Found	Found
2993	[Master Protein] Profilin-1 OS=Mus musculus OX=10090 GN=Pfn1 PE=1 SV=2	2	11	11	14	31	Found	Found	Found	Found	Found	Found	Found	Found	Found	Found	Found	Found	Found	Found	Found
726	[Master Protein] 40S ribosomal protein SA OS=Mus musculus OX=10090 GN=Rpsa PE=1 SV=4	1	11	11	14	30	Found	Found	Found	Found	Found	Found	Found	Found	Found	Found	Found	Found	Found	Found	Found
329	[Master Protein] Cytochrome c oxidase subunit 4 isoform 1, mitochondrial OS=Mus musculus OX=10090 GN=Cox4i1 PE=1 SV=2	1	11	11	12	29	Found	Found	Found	Found	Found	Found	Found	Found	Found	Found	Found	Found	Found	Found	Found
5816	[Master Protein] ATPase GET3 OS=Mus musculus OX=10090 GN=Get3 PE=1 SV=2	1	11	11	12	29	Found	Found	Found	Found	Found	Found	Found	Found	Found	Found	Found	Found	Found	Found	Found
3691	[Master Protein] Programmed cell death protein 5 OS=Mus musculus OX=10090 GN=Pdcd5 PE=1 SV=3	1	11	11	13	28	Found	Found	Found	Found	Found	Found	Found	Found	Found	Found	Found	Found	Found	Found	Found
474	[Master Protein] Peptidyl-prolyl cis-trans isomerase B OS=Mus musculus OX=10090 GN=Ppib PE=1 SV=2	1	11	11	13	27	Found	Found	Found	Found	Found	Found	Found	Found	Found	Found	Found	Found	Found	Found	Found
3236	[Master Protein] Interleukin enhancer-binding factor 2 OS=Mus musculus OX=10090 GN=Ilf2 PE=1 SV=1	1	11	11	12	26	Found	Found	Found	Found	Found	Found	Found	Found	Found	Found	Found	Found	Found	Found	Found
5353	[Master Protein] Histone deacetylase complex subunit SAP18 OS=Mus musculus OX=10090 GN=Sap18 PE=1 SV=1	1	11	11	12	26	Found	Found	Found	Found	Found	Found	Found	Found	Found	Found	Found	Found	Found	Found	Found
1175	[Master Protein] 60S ribosomal protein L5 OS=Mus musculus OX=10090 GN=Rpl5 PE=1 SV=3	1	11	11	11	25	Found	Found	Found	Found	Found	Found	Found	Found	Found	Found	Found	Found	Found	Found	Found
1449	[Master Protein] Dickkopf-like protein 1 OS=Mus musculus OX=10090 GN=Dkkl1 PE=1 SV=2	1	11	11	14	25	Found	Found	Found	Found	Found	Found	Found	Found	Found	Found	Found	Found	Found	Found	Found
4170	[Master Protein] Haloacid dehalogenase-like hydrolase domain-containing 5 OS=Mus musculus OX=10090 GN=Hdhd5 PE=1 SV=1	1	11	11	11	25	Found	Found	Found	Found	Found	Found	Found	Found	Found	Found	Found	Found	Found	Found	Found
2815	[Master Protein] Vesicle-trafficking protein SEC22b OS=Mus musculus OX=10090 GN=Sec22b PE=1 SV=3	1	11	11	13	24	Found	Found	Found	Found	Found	Found	Found	Found	Found	Found	Found	Found	Found	Found	Found
3021	[Master Protein] Adenylosuccinate lyase OS=Mus musculus OX=10090 GN=Adsl PE=1 SV=2	1	11	11	12	24	Found	Found	Found	Found	Found	Found	Found	Found	Found	Found	Found	Found	Found	Found	Found
1196	[Master Protein] Nucleotide exchange factor SIL1 OS=Mus musculus OX=10090 GN=Sil1 PE=1 SV=2	1	11	11	12	23	Found	Found	Found	Found	Found	Found	Found	Found	Found	Found	Found	Found	Found	Found	Found
2168	[Master Protein] Translin-associated protein X OS=Mus musculus OX=10090 GN=Tsnax PE=1 SV=1	1	11	11	13	23	Found	Found	Found	Found	Found	Found	Found	Found	Found	Found	Found	Found	Found	Found	Found
3594	[Master Protein] Protein FAM107B OS=Mus musculus OX=10090 GN=Fam107b PE=1 SV=2	1	11	11	12	23	Found	Found	Found	Found	Found	Found	Found	Found	Found	Found	Found	Found	Found	Found	Found
4724	[Master Protein] Procathepsin L OS=Mus musculus OX=10090 GN=Ctsl PE=1 SV=2	2	11	11	12	23	Found	Found	Found	Found	Found	Found	Found	Found	Found	Found	Found	Found	Found	Found	Found
1216	[Master Protein] Proteasome subunit alpha type-4 OS=Mus musculus OX=10090 GN=Psma4 PE=1 SV=1	1	11	11	12	22	Found	Found	Found	Found	Found	Found	Found	Found	Found	Found	Found	Found	Found	Found	Found
1891	[Master Protein] Thioredoxin-related transmembrane protein 4 OS=Mus musculus OX=10090 GN=Tmx4 PE=1 SV=2	1	11	11	12	22	Found	Found	Found	Found	Found	Found	Found	Found	Found	Found	Found	Found	Found	Found	Found
2854	[Master Protein] Splicing factor 1 OS=Mus musculus OX=10090 GN=Sf1 PE=1 SV=6	1	11	11	12	22	Found	Found	Found	Found	Found	Found	Found	Found	Found	Found	Found	Found	Found	Found	Found
3571	[Master Protein] Alpha-N-acetylgalactosaminidase OS=Mus musculus OX=10090 GN=Naga PE=1 SV=2	1	11	11	13	22	Found	Found	Found	Found	Found	Found	Found	Found	Found	Found	Found	Found	Found	Found	Found
5924	[Master Protein] Pre-mRNA-splicing factor SPF27 OS=Mus musculus OX=10090 GN=Bcas2 PE=1 SV=1	1	11	11	13	22	Found	Found	Found	Found	Found	Found	Found	Found	Found	Found	Found	Found	Found	Found	Found
568	[Master Protein] U2 small nuclear ribonucleoprotein A' OS=Mus musculus OX=10090 GN=Snrpa1 PE=1 SV=2	1	11	11	11	21	Found	Found	Found	Found	Found	Found	Found	Found	Found	Found	Found	Found	Found	Found	Found
819	[Master Protein] Small glutamine-rich tetratricopeptide repeat-containing protein alpha OS=Mus musculus OX=10090 GN=Sgta PE=1 SV=2	1	11	11	11	21	Found	Found	Found	Found	Found	Found	Found	Found	Found	Found	Found	Found	Found	Found	Found
2396	[Master Protein] Heterogeneous nuclear ribonucleoproteins C1/C2 OS=Mus musculus OX=10090 GN=Hnrnpc PE=1 SV=1	1	11	11	12	21	Found	Found	Found	Found	Found	Found	Found	Found	Found	Found	Found	Found	Found	Found	Found
2493	[Master Protein] 7-methylguanosine phosphate-specific 5'-nucleotidase OS=Mus musculus OX=10090 GN=Nt5c3b PE=1 SV=3	1	11	11	14	21	Found	Found	Found	Found	Found	Found	Found	Found	Found	Found	Found	Found	Found	Found	Found
3904	[Master Protein] Eukaryotic translation initiation factor 3 subunit M OS=Mus musculus OX=10090 GN=Eif3m PE=1 SV=1	1	11	11	14	21	Found	Found	Found	Found	Found	Found	Found	Found	Found	Found	Found	Found	Found	Found	Found
4854	[Master Protein] Cytosolic acyl coenzyme A thioester hydrolase OS=Mus musculus OX=10090 GN=Acot7 PE=1 SV=2	1	11	11	11	21	Found	Found	Found	Found	Found	Found	Found	Found	Found	Found	Found	Found	Found	Found	Found
1166	[Master Protein] Leucine-rich repeat-containing protein 23 OS=Mus musculus OX=10090 GN=Lrrc23 PE=1 SV=1	1	11	11	13	20	Found	Found	Found	Found	Found	Found	Found	Found	Found	Found	Found	Found	Found	Found	Found
1410	[Master Protein] Alpha-adducin OS=Mus musculus OX=10090 GN=Add1 PE=1 SV=2	1	11	11	11	20	Found	Found	Found	Found	Found	Found	Found	Found	Found	Found	Found	Found	Found	Found	Found
2592	[Master Protein] Peroxisomal membrane protein PEX14 OS=Mus musculus OX=10090 GN=Pex14 PE=1 SV=1	1	11	11	11	20	Found	Found	Found	Found	Found	Found	Found	Found	Found	Found	Found	Found	Found	Found	Found
3284	[Master Protein] THUMP domain-containing protein 1 OS=Mus musculus OX=10090 GN=Thumpd1 PE=1 SV=1	1	11	11	11	20	Found	Found	Found	Found	Found	Found	Found	Found	Found	Found	Found	Found	Found	Found	Found
3448	[Master Protein] Eukaryotic peptide chain release factor subunit 1 OS=Mus musculus OX=10090 GN=Etf1 PE=1 SV=4	1	11	11	12	20	Found	Found	Found	Found	Found	Found	Found	Found	Found	Found	Found	Found	Found	Found	Found
4293	[Master Protein] 26S proteasome non-ATPase regulatory subunit 14 OS=Mus musculus OX=10090 GN=Psmd14 PE=1 SV=2	1	11	11	13	20	Found	Found	Found	Found	Found	Found	Found	Found	Found	Found	Found	Found	Found	Found	Found
4391	[Master Protein] Sulfotransferase 1E1 OS=Mus musculus OX=10090 GN=Sult1e1 PE=1 SV=2	1	11	11	12	20	Found	Found	Found	Found	Found	Found	Found	Found	Found	Found	Found	Found	Found	Found	Found
4679	[Master Protein] NADH dehydrogenase [ubiquinone] 1 alpha subcomplex assembly factor 2 OS=Mus musculus OX=10090 GN=Ndufaf2 PE=1 SV=1	1	11	11	12	20	Found	Found	Found	Found	Found	Found	Found	Found	Found	Found	Found	Found	Found	Found	Found
205	[Master Protein] NAD-dependent protein deacetylase sirtuin-2 OS=Mus musculus OX=10090 GN=Sirt2 PE=1 SV=2	1	11	11	11	19	Found	Found	Found	Found	Found	Found	Found	Found	Found	Found	Found	Found	Found	Found	Found
724	[Master Protein] NEDD8-activating enzyme E1 catalytic subunit OS=Mus musculus OX=10090 GN=Uba3 PE=1 SV=2	1	11	11	11	19	Found	Found	Found	Found	Found	Found	Found	Found	Found	Found	Found	Found	Found	Found	Found
1168	[Master Protein] 3'(2'),5'-bisphosphate nucleotidase 1 OS=Mus musculus OX=10090 GN=Bpnt1 PE=1 SV=2	1	11	11	11	18	Found	Found	Found	Found	Found	Found	Found	Found	Found	Found	Found	Found	Found	Found	Found
1195	[Master Protein] MICOS complex subunit Mic19 OS=Mus musculus OX=10090 GN=Chchd3 PE=1 SV=1	1	11	11	11	18	Found	Found	Found	Found	Found	Found	Found	Found	Found	Found	Found	Found	Found	Found	Found
5441	[Master Protein] Receptor of activated protein C kinase 1 OS=Mus musculus OX=10090 GN=Rack1 PE=1 SV=3	1	11	11	11	18	Found	Found	Found	Found	Found	Found	Found	Found	Found	Found	Found	Found	Found	Found	Found
5507	[Master Protein] Izumo sperm-egg fusion protein 1 OS=Mus musculus OX=10090 GN=Izumo1 PE=1 SV=1	1	11	11	12	18	Found	Found	Found	Found	Found	Found	Found	Found	Found	Found	Found	Found	Found	Found	Found
971	[Master Protein] Ras suppressor protein 1 OS=Mus musculus OX=10090 GN=Rsu1 PE=1 SV=3	1	11	11	11	17	Found	Found	Found	Found	Found	Found	Found	Found	Found	Found	Found	Found	Found	Found	Found
1809	[Master Protein] Nuclear cap-binding protein subunit 1 OS=Mus musculus OX=10090 GN=Ncbp1 PE=1 SV=2	1	11	11	12	17	Found	Found	Found	Found	Found	Found	Found	Found	Found	Found	Found	Found	Found	Found	Found
1902	[Master Protein] Coatomer subunit epsilon OS=Mus musculus OX=10090 GN=Cope PE=1 SV=3	1	11	11	12	17	Found	Found	Found	Found	Found	Found	Found	Found	Found	Found	Found	Found	Found	Found	Found
2289	[Master Protein] U2 snRNP-associated SURP motif-containing protein OS=Mus musculus OX=10090 GN=U2surp PE=1 SV=3	1	11	11	11	17	Found	Found	Found	Found	Found	Found	Found	Found	Found	Found	Found	Found	Found	Found	Found
3285	[Master Protein] Protein MEMO1 OS=Mus musculus OX=10090 GN=Memo1 PE=1 SV=1	1	11	11	12	17	Found	Found	Found	Found	Found	Found	Found	Found	Found	Found	Found	Found	Found	Found	Found
5306	[Master Protein] Actin-related protein 3 OS=Mus musculus OX=10090 GN=Actr3 PE=1 SV=3	2	11	11	12	17	Found	Found	Found	Found	Found	Found	Found	Found	Found	Found	Found	Found	Found	Found	Found
5666	[Master Protein] Arginine and glutamate-rich protein 1 OS=Mus musculus OX=10090 GN=Arglu1 PE=1 SV=2	3	11	11	11	17	Found	Found	Found	Found	Found	Found	Found	Found	Found	Found	Found	Found	Found	Found	Found
5920	[Master Protein] Electron transfer flavoprotein subunit beta OS=Mus musculus OX=10090 GN=Etfb PE=1 SV=3	1	11	11	11	17	Found	Found	Found	Found	Found	Found	Found	Found	Found	Found	Found	Found	Found	Found	Found
475	[Master Protein] S-adenosylmethionine synthase isoform type-2 OS=Mus musculus OX=10090 GN=Mat2a PE=1 SV=2	2	11	11	11	16	Found	Found	Found	Found	Found	Found	Found	Found	Found	Found	Found	Found	Found	Found	Found
609	[Master Protein] B-cell receptor-associated protein 31 OS=Mus musculus OX=10090 GN=Bcap31 PE=1 SV=4	1	11	11	11	16	Found	Found	Found	Found	Found	Found	Found	Found	Found	Found	Found	Found	Found	Found	Found
1473	[Master Protein] Glutathione synthetase OS=Mus musculus OX=10090 GN=Gss PE=1 SV=1	1	11	11	12	16	Found	Found	Found	Found	Found	Found	Found	Found	Found	Found	Found	Found	Found	Found	Found
1570	[Master Protein] TBC1 domain family member 15 OS=Mus musculus OX=10090 GN=Tbc1d15 PE=1 SV=1	1	11	11	11	16	Found	Found	Found	Found	Found	Found	Found	Found	Found	Found	Found	Found	Found	Found	Found
3566	[Master Protein] NADH dehydrogenase [ubiquinone] iron-sulfur protein 3, mitochondrial OS=Mus musculus OX=10090 GN=Ndufs3 PE=1 SV=2	1	11	11	11	16	Found	Found	Found	Found	Found	Found	Found	Found	Found	Found	Found	Found	Found	Found	Found
4605	[Master Protein] NADH dehydrogenase [ubiquinone] 1 alpha subcomplex subunit 10, mitochondrial OS=Mus musculus OX=10090 GN=Ndufa10 PE=1 SV=1	1	11	11	12	16	Found	Found	Found	Found	Found	Found	Found	Found	Found	Found	Found	Found	Found	Found	Found
576	[Master Protein] Heterochromatin protein 1-binding protein 3 OS=Mus musculus OX=10090 GN=Hp1bp3 PE=1 SV=1	1	11	11	11	15	Found	Found	Found	Found	Found	Found	Found	Found	Found	Found	Found	Found	Found	Found	Found
1700	[Master Protein] Porphobilinogen deaminase OS=Mus musculus OX=10090 GN=Hmbs PE=1 SV=2	1	11	11	12	15	Found	Found	Found	Found	Found	Found	Found	Found	Found	Found	Found	Found	Found	Found	Found
3662	[Master Protein] Nectin-2 OS=Mus musculus OX=10090 GN=Nectin2 PE=1 SV=2	1	11	11	11	15	Found	Found	Found	Found	Found	Found	Found	Found	Found	Found	Found	Found	Found	Found	Found
4628	[Master Protein] DNA mismatch repair protein Msh6 OS=Mus musculus OX=10090 GN=Msh6 PE=1 SV=3	1	11	11	11	15	Found	Found	Found	Found	Found	Found	Found	Found	Found	Found	Found	Found	Found	Found	Found
5910	[Master Protein] Synemin OS=Mus musculus OX=10090 GN=Synm PE=1 SV=2	1	11	11	11	15	Found	Found	Found	Found	Found	Found	Found	Found	Found	Found	Found	Found	Found	Found	Found
494	[Master Protein] IQ motif and ankyrin repeat domain-containing protein 1 OS=Mus musculus OX=10090 GN=Iqank1 PE=1 SV=3	1	11	11	11	14	Found	Found	Found	Found	Found	Found	Found	Found	Found	Found	Found	Found	Found	Found	Found
1495	[Master Protein] Cytosolic 5'-nucleotidase 3A OS=Mus musculus OX=10090 GN=Nt5c3a PE=1 SV=4	1	11	11	12	14	Found	Found	Found	Found	Found	Found	Found	Found	Found	Found	Found	Found	Found	Found	Found
1597	[Master Protein] Protein Red OS=Mus musculus OX=10090 GN=Ik PE=1 SV=2	1	11	11	11	14	Found	Found	Found	Found	Found	Found	Found	Found	Found	Found	Found	Found	Found	Found	Found
2785	[Master Protein] E3 ubiquitin-protein ligase CHIP OS=Mus musculus OX=10090 GN=Stub1 PE=1 SV=1	1	11	11	11	14	Found	Found	Found	Found	Found	Found	Found	Found	Found	Found	Found	Found	Found	Found	Found
2886	[Master Protein] Conserved oligomeric Golgi complex subunit 5 OS=Mus musculus OX=10090 GN=Cog5 PE=1 SV=3	1	11	11	12	14	Found	Found	Found	Found	Found	Found	Found	Found	Found	Found	Found	Found	Found	Found	Found
3505	[Master Protein] AP-3 complex subunit delta-1 OS=Mus musculus OX=10090 GN=Ap3d1 PE=1 SV=1	1	11	11	12	14	Found	Found	Found	Found	Found	Found	Found	Found	Found	Found	Found	Found	Found	Found	Found
3772	[Master Protein] CDKN2A-interacting protein OS=Mus musculus OX=10090 GN=Cdkn2aip PE=1 SV=1	1	11	11	11	14	Found	Found	Found	Found	Found	Found	Found	Found	Found	Found	Found	Found	Found	Found	Found
4342	[Master Protein] Poly(ADP-ribose) glycohydrolase OS=Mus musculus OX=10090 GN=Parg PE=1 SV=2	1	11	11	11	14	Found	Found	Found	Found	Found	Found	Found	Found	Found	Found	Found	Found	Found	Found	Found
4847	[Master Protein] CTP synthase 1 OS=Mus musculus OX=10090 GN=Ctps1 PE=1 SV=2	2	11	11	11	14	Found	Found	Found	Found	Found	Found	Found	Found	Found	Found	Found	Found	Found	Found	Found
5944	[Master Protein] Tudor and KH domain-containing protein OS=Mus musculus OX=10090 GN=Tdrkh PE=1 SV=1	1	11	11	11	14	Found	Found	Found	Found	Found	Found	Found	Found	Found	Found	Found	Found	Found	Found	Found
1176	[Master Protein] Exocyst complex component 4 OS=Mus musculus OX=10090 GN=Exoc4 PE=1 SV=2	1	11	11	11	13	Found	Found	Found	Found	Found	Found	Found	Found	Found	Found	Found	Found	Found	Found	Found
1276	[Master Protein] Glutamine--fructose-6-phosphate aminotransferase [isomerizing] 1 OS=Mus musculus OX=10090 GN=Gfpt1 PE=1 SV=3	2	11	11	11	13	Found	Found	Found	Found	Found	Found	Found	Found	Found	Found	Found	Found	Found	Found	Found
1281	[Master Protein] Probable ATP-dependent RNA helicase DDX20 OS=Mus musculus OX=10090 GN=Ddx20 PE=1 SV=2	1	11	11	11	13	Found	Found	Found	Found	Found	Found	Found	Found	Found	Found	Found	Found	Found	Found	Found
1964	[Master Protein] Intraflagellar transport protein 56 OS=Mus musculus OX=10090 GN=Ttc26 PE=1 SV=1	1	11	11	11	13	Found	Found	Found	Found	Found	Found	Found	Found	Found	Found	Found	Found	Found	Found	Found
2058	[Master Protein] Peptide-N(4)-(N-acetyl-beta-glucosaminyl)asparagine amidase OS=Mus musculus OX=10090 GN=Ngly1 PE=1 SV=2	1	11	11	11	13	Found	Found	Found	Found	Found	Found	Found	Found	Found	Found	Found	Found	Found	Found	Found
2449	[Master Protein] Dihydropyrimidinase-related protein 5 OS=Mus musculus OX=10090 GN=Dpysl5 PE=1 SV=1	1	11	11	11	13	Found	Found	Found	Found	Found	Found	Found	Found	Found	Found	Found	Found	Found	Found	Found
2492	[Master Protein] Heterogeneous nuclear ribonucleoprotein L-like OS=Mus musculus OX=10090 GN=Hnrnpll PE=1 SV=3	1	11	11	11	13	Found	Found	Found	Found	Found	Found	Found	Found	Found	Found	Found	Found	Found	Found	Found
2588	[Master Protein] Tudor domain-containing protein 1 OS=Mus musculus OX=10090 GN=Tdrd1 PE=1 SV=2	1	11	11	11	13	Found	Found	Found	Found	Found	Found	Found	Found	Found	Found	Found	Found	Found	Found	Found
3143	[Master Protein] Disintegrin and metalloproteinase domain-containing protein 32 OS=Mus musculus OX=10090 GN=Adam32 PE=1 SV=3	1	11	11	11	13	Found	Found	Found	Found	Found	Found	Found	Found	Found	Found	Found	Found	Found	Found	Found
4775	[Master Protein] DNA replication licensing factor MCM7 OS=Mus musculus OX=10090 GN=Mcm7 PE=1 SV=1	1	11	11	11	13	Found	Found	Found	Found	Found	Found	Found	Found	Found	Found	Found	Found	Found	Found	Found
5537	[Master Protein] Translocation protein SEC63 homolog OS=Mus musculus OX=10090 GN=Sec63 PE=1 SV=4	1	11	11	12	13	Found	Found	Found	Found	Found	Found	Found	Found	Found	Found	Found	Found	Found	Found	Found
5921	[Master Protein] Adenosine deaminase domain-containing protein 1 OS=Mus musculus OX=10090 GN=Adad1 PE=1 SV=1	1	11	11	11	13	Found	Found	Found	Found	Found	Found	Found	Found	Found	Found	Found	Found	Found	Found	Found
5978	[Master Protein] C-1-tetrahydrofolate synthase, cytoplasmic OS=Mus musculus OX=10090 GN=Mthfd1 PE=1 SV=4	1	11	11	11	13	Found	Found	Found	Found	Found	Found	Found	Found	Found	Found	Found	Found	Found	Found	Found
5999	[Master Protein] Cytoskeleton-associated protein 2 OS=Mus musculus OX=10090 GN=Ckap2 PE=1 SV=1	1	11	11	11	13	Found	Found	Found	Found	Found	Found	Found	Found	Found	Found	Found	Found	Found	Found	Found
297	[Master Protein] Synergin gamma OS=Mus musculus OX=10090 GN=Synrg PE=1 SV=1	1	11	11	11	12	Found	Found	Found	Found	Found	Found	Found	Found	Found	Found	Found	Found	Found	Found	Found
518	[Master Protein] Armadillo repeat-containing protein 8 OS=Mus musculus OX=10090 GN=Armc8 PE=1 SV=2	1	11	11	11	12	Found	Found	Found	Found	Found	Found	Found	Found	Found	Found	Found	Found	Found	Found	Found
683	[Master Protein] FAD synthase OS=Mus musculus OX=10090 GN=Flad1 PE=1 SV=1	1	11	11	11	12	Found	Found	Found	Found	Found	Found	Found	Found	Found	Found	Found	Found	Found	Found	Found
2273	[Master Protein] 3'-5' RNA helicase YTHDC2 OS=Mus musculus OX=10090 GN=Ythdc2 PE=1 SV=1	1	11	11	11	12	Found	Found	Found	Found	Found	Found	Found	Found	Found	Found	Found	Found	Found	Found	Found
2741	[Master Protein] Prolyl 4-hydroxylase subunit alpha-1 OS=Mus musculus OX=10090 GN=P4ha1 PE=1 SV=2	1	11	11	11	12	Found	Found	Found	Found	Found	Found	Found	Found	Found	Found	Found	Found	Found	Found	Found
3643	[Master Protein] Leucine-rich repeat flightless-interacting protein 2 OS=Mus musculus OX=10090 GN=Lrrfip2 PE=1 SV=1	2	11	11	11	12	Found	Found	Found	Found	Found	Found	Found	Found	Found	Found	Found	Found	Found	Found	Found
4111	[Master Protein] Intraflagellar transport protein 172 homolog OS=Mus musculus OX=10090 GN=Ift172 PE=1 SV=1	1	11	11	12	12	Found	Found	Found	Found	Found	Found	Found	Found	Found	Found	Found	Found	Found	Found	Found
4278	[Master Protein] Host cell factor 1 OS=Mus musculus OX=10090 GN=Hcfc1 PE=1 SV=2	1	11	11	11	12	Found	Found	Found	Found	Found	Found	Found	Found	Found	Found	Found	Found	Found	Found	Found
5107	[Master Protein] Amyloid beta precursor like protein 2 OS=Mus musculus OX=10090 GN=Aplp2 PE=1 SV=4	1	11	11	11	12	Found	Found	Found	Found	Found	Found	Found	Found	Found	Found	Found	Found	Found	Found	Found
746	[Master Protein] V-type proton ATPase subunit H OS=Mus musculus OX=10090 GN=Atp6v1h PE=1 SV=1	1	11	11	11	11	Found	Found	Found	Found	Found	Found	Found	Found	Found	Found	Found	Found	Found	Found	Found
3490	[Master Protein] TREMBL:Q3SX28;Q5KR48 (Bos taurus) Tropomyosin 2	1	10	27	27	48	Found	Found	Found	Found	Found	Found	Found	Found	Found	Found	Found	Found	Found	Found	Found
1054	[Master Protein] Heat shock 70 kDa protein 1A OS=Mus musculus OX=10090 GN=Hspa1a PE=1 SV=2	2	10	26	31	76	Found	Found	Found	Found	Found	Found	Found	Found	Found	Found	Found	Found	Found	Found	Found
5206	[Master Protein] Actin, alpha cardiac muscle 1 OS=Mus musculus OX=10090 GN=Actc1 PE=1 SV=1	4	10	24	32	135	Found	Found	Found	Found	Found	Found	Found	Found	Found	Found	Found	Found	Found	Found	Found
2056	[Master Protein] Talin-2 OS=Mus musculus OX=10090 GN=Tln2 PE=1 SV=3	1	10	18	18	22	Found	Found	Found	Found	Found	Found	Found	Found	Found	Found	Found	Found	Found	Found	Found
4198	[Master Protein] Histone-binding protein RBBP7 OS=Mus musculus OX=10090 GN=Rbbp7 PE=1 SV=1	1	10	17	19	28	Found	Found	Found	Found	Found	Found	Found	Found	Found	Found	Found	Found	Found	Found	Found
4015	[Master Protein] Calmodulin-1 OS=Mus musculus OX=10090 GN=Calm1 PE=1 SV=1	2	10	16	28	248	Found	Found	Found	Found	Found	Found	Found	Found	Found	Found	Found	Found	Found	Found	Found
981	[Master Protein] 14-3-3 protein theta OS=Mus musculus OX=10090 GN=Ywhaq PE=1 SV=1	1	10	15	17	77	Found	Found	Found	Found	Found	Found	Found	Found	Found	Found	Found	Found	Found	Found	Found
33	[Master Protein] Vacuolar protein sorting-associated protein 4B OS=Mus musculus OX=10090 GN=Vps4b PE=1 SV=2	2	10	15	16	24	Found	Found	Found	Found	Found	Found	Found	Found	Found	Found	Found	Found	Found	Found	Found
3600	[Master Protein] Vacuolar protein sorting-associated protein 4A OS=Mus musculus OX=10090 GN=Vps4a PE=1 SV=1	2	10	15	15	21	Found	Found	Found	Found	Found	Found	Found	Found	Found	Found	Found	Found	Found	Found	Found
1224	[Master Protein] Peroxiredoxin-4 OS=Mus musculus OX=10090 GN=Prdx4 PE=1 SV=1	1	10	14	14	34	Found	Found	Found	Found	Found	Found	Found	Found	Found	Found	Found	Found	Found	Found	Found
5184	[Master Protein] Eukaryotic initiation factor 4A-III OS=Mus musculus OX=10090 GN=Eif4a3 PE=1 SV=3	1	10	14	15	27	Found	Found	Found	Found	Found	Found	Found	Found	Found	Found	Found	Found	Found	Found	Found
4843	[Master Protein] Glutathione S-transferase A3 OS=Mus musculus OX=10090 GN=Gsta3 PE=1 SV=2	2	10	13	15	61	Found	Found	Found	Found	Found	Found	Found	Found	Found	Found	Found	Found	Found	Found	Found
4994	[Master Protein] UDP-glucuronosyltransferase 1A7 OS=Mus musculus OX=10090 GN=Ugt1a7 PE=1 SV=1	5	10	13	18	30	Found	Found	Found	Found	Found	Found	Found	Found	Found	Found	Found	Found	Found	Found	Found
2861	[Master Protein] Serine/arginine-rich splicing factor 6 OS=Mus musculus OX=10090 GN=Srsf6 PE=1 SV=1	1	10	13	13	19	Found	Found	Found	Found	Found	Found	Found	Found	Found	Found	Found	Found	Found	Found	Found
3025	[Master Protein] Serine/threonine-protein kinase OSR1 OS=Mus musculus OX=10090 GN=Oxsr1 PE=1 SV=1	1	10	13	13	16	Found	Found	Found	Found	Found	Found	Found	Found	Found	Found	Found	Found	Found	Found	Found
2376	[Master Protein] Protein phosphatase 1A OS=Mus musculus OX=10090 GN=Ppm1a PE=1 SV=1	1	10	13	13	15	Found	Found	Found	Found	Found	Found	Found	Found	Found	Found	Found	Found	Found	Found	Found
2517	[Master Protein] Cofilin-2 OS=Mus musculus OX=10090 GN=Cfl2 PE=1 SV=1	1	10	12	13	34	Found	Found	Found	Found	Found	Found	Found	Found	Found	Found	Found	Found	Found	Found	Found
2199	[Master Protein] Plastin-2 OS=Mus musculus OX=10090 GN=Lcp1 PE=1 SV=4	1	10	12	12	15	Found	Found	Found	Found	Found	Found	Found	Found	Found	Found	Found	Found	Found	Found	Found
1170	[Master Protein] Fatty acid-binding protein 9 OS=Mus musculus OX=10090 GN=Fabp9 PE=1 SV=2	2	10	11	17	46	Found	Found	Found	Found	Found	Found	Found	Found	Found	Found	Found	Found	Found	Found	Found
4892	[Master Protein] Voltage-dependent anion-selective channel protein 3 OS=Mus musculus OX=10090 GN=Vdac3 PE=1 SV=1	1	10	11	11	37	Found	Found	Found	Found	Found	Found	Found	Found	Found	Found	Found	Found	Found	Found	Found
1748	[Master Protein] Casein kinase II subunit alpha' OS=Mus musculus OX=10090 GN=Csnk2a2 PE=1 SV=1	1	10	11	13	24	Found	Found	Found	Found	Found	Found	Found	Found	Found	Found	Found	Found	Found	Found	Found
1353	[Master Protein] High mobility group protein B1 OS=Mus musculus OX=10090 GN=Hmgb1 PE=1 SV=2	1	10	11	12	23	Found	Found	Found	Found	Found	Found	Found	Found	Found	Found	Found	Found	Found	Found	Found
1046	[Master Protein] Atlastin-3 OS=Mus musculus OX=10090 GN=Atl3 PE=1 SV=1	1	10	11	12	20	Found	Found	Found	Found	Found	Found	Found	Found	Found	Found	Found	Found	Found	Found	Found
1546	[Master Protein] Threonine--tRNA ligase 1, cytoplasmic OS=Mus musculus OX=10090 GN=Tars1 PE=1 SV=2	1	10	11	11	19	Found	Found	Found	Found	Found	Found	Found	Found	Found	Found	Found	Found	Found	Found	Found
2608	[Master Protein] Tropomodulin-3 OS=Mus musculus OX=10090 GN=Tmod3 PE=1 SV=1	2	10	11	11	19	Found	Found	Found	Found	Found	Found	Found	Found	Found	Found	Found	Found	Found	Found	Found
1665	[Master Protein] Transforming acidic coiled-coil-containing protein 1 OS=Mus musculus OX=10090 GN=Tacc1 PE=1 SV=1	1	10	11	11	13	Found	Found	Found	Found	Found	Found	Found	Found	Found	Found	Found	Found	Found	Found	Found
3562	[Master Protein] ATP-dependent 6-phosphofructokinase, muscle type OS=Mus musculus OX=10090 GN=Pfkm PE=1 SV=3	1	10	11	11	13	Found	Found	Found	Found	Found	Found	Found	Found	Found	Found	Found	Found	Found	Found	Found
560	[Master Protein] RNA-binding protein 26 OS=Mus musculus OX=10090 GN=Rbm26 PE=1 SV=2	1	10	11	11	12	Found	Found	Found	Found	Found	Found	Found	Found	Found	Found	Found	Found	Found	Found	Found
2948	[Master Protein] Hemoglobin subunit beta-1 OS=Mus musculus OX=10090 GN=Hbb-b1 PE=1 SV=2	7	10	10	13	217	Found	Found	Found	Found	Found	Found	Found	Found	Found	Found	Found	Found	Found	Found	Found
3062	[Master Protein] Hemoglobin subunit alpha OS=Mus musculus OX=10090 GN=Hba PE=1 SV=2	4	10	10	11	79	Found	Found	Found	Found	Found	Found	Found	Found	Found	Found	Found	Found	Found	Found	Found
35	[Master Protein] Ropporin-1 OS=Mus musculus OX=10090 GN=Ropn1 PE=1 SV=1	1	10	10	13	53	Found	Found	Found	Found	Found	Found	Found	Found	Found	Found	Found	Found	Found	Found	Found
4407	[Master Protein] Stathmin OS=Mus musculus OX=10090 GN=Stmn1 PE=1 SV=2	4	10	10	11	49	Found	Found	Found	Found	Found	Found	Found	Found	Found	Found	Found	Found	Found	Found	Found
1459	[Master Protein] Basigin OS=Mus musculus OX=10090 GN=Bsg PE=1 SV=2	1	10	10	11	48	Found	Found	Found	Found	Found	Found	Found	Found	Found	Found	Found	Found	Found	Found	Found
3731	[Master Protein] Eukaryotic translation initiation factor 5A-1 OS=Mus musculus OX=10090 GN=Eif5a PE=1 SV=2	2	10	10	11	43	Found	Found	Found	Found	Found	Found	Found	Found	Found	Found	Found	Found	Found	Found	Found
3089	[Master Protein] Galectin-1 OS=Mus musculus OX=10090 GN=Lgals1 PE=1 SV=3	1	10	10	13	42	Found	Found	Found	Found	Found	Found	Found	Found	Found	Found	Found	Found	Found	Found	Found
182	[Master Protein] Diablo IAP-binding mitochondrial protein OS=Mus musculus OX=10090 GN=Diablo PE=1 SV=2	1	10	10	12	41	Found	Found	Found	Found	Found	Found	Found	Found	Found	Found	Found	Found	Found	Found	Found
1474	[Master Protein] Solute carrier family 2, facilitated glucose transporter member 3 OS=Mus musculus OX=10090 GN=Slc2a3 PE=1 SV=1	1	10	10	13	41	Found	Found	Found	Found	Found	Found	Found	Found	Found	Found	Found	Found	Found	Found	Found
3449	[Master Protein] Acylphosphatase-1 OS=Mus musculus OX=10090 GN=Acyp1 PE=1 SV=2	1	10	10	11	38	Found	Found	Found	Found	Found	Found	Found	Found	Found	Found	Found	Found	Found	Found	Found
2579	[Master Protein] Thioredoxin-dependent peroxide reductase, mitochondrial OS=Mus musculus OX=10090 GN=Prdx3 PE=1 SV=1	1	10	10	11	33	Found	Found	Found	Found	Found	Found	Found	Found	Found	Found	Found	Found	Found	Found	Found
4453	[Master Protein] TAR DNA-binding protein 43 OS=Mus musculus OX=10090 GN=Tardbp PE=1 SV=1	1	10	10	11	33	Found	Found	Found	Found	Found	Found	Found	Found	Found	Found	Found	Found	Found	Found	Found
618	[Master Protein] Translationally-controlled tumor protein OS=Mus musculus OX=10090 GN=Tpt1 PE=1 SV=1	1	10	10	13	31	Found	Found	Found	Found	Found	Found	Found	Found	Found	Found	Found	Found	Found	Found	Found
3167	[Master Protein] Cytochrome b-c1 complex subunit 7 OS=Mus musculus OX=10090 GN=Uqcrb PE=1 SV=3	1	10	10	12	31	Found	Found	Found	Found	Found	Found	Found	Found	Found	Found	Found	Found	Found	Found	Found
85	[Master Protein] Oligoribonuclease, mitochondrial OS=Mus musculus OX=10090 GN=Rexo2 PE=1 SV=2	1	10	10	14	30	Found	Found	Found	Found	Found	Found	Found	Found	Found	Found	Found	Found	Found	Found	Found
263	[Master Protein] Mesencephalic astrocyte-derived neurotrophic factor OS=Mus musculus OX=10090 GN=Manf PE=1 SV=1	1	10	10	10	30	Found	Found	Found	Found	Found	Found	Found	Found	Found	Found	Found	Found	Found	Found	Found
1097	[Master Protein] RNA-binding protein FUS OS=Mus musculus OX=10090 GN=Fus PE=1 SV=1	1	10	10	13	29	Found	Found	Found	Found	Found	Found	Found	Found	Found	Found	Found	Found	Found	Found	Found
2881	[Master Protein] Glucose-induced degradation protein 8 homolog OS=Mus musculus OX=10090 GN=Gid8 PE=1 SV=1	1	10	10	13	28	Found	Found	Found	Found	Found	Found	Found	Found	Found	Found	Found	Found	Found	Found	Found
4148	[Master Protein] Sperm surface protein Sp17 OS=Mus musculus OX=10090 GN=Spa17 PE=1 SV=1	1	10	10	10	27	Found	Found	Found	Found	Found	Found	Found	Found	Found	Found	Found	Found	Found	Found	Found
4002	[Master Protein] c-Myc-binding protein OS=Mus musculus OX=10090 GN=Mycbp PE=1 SV=5	1	10	10	11	26	Found	Found	Found	Found	Found	Found	Found	Found	Found	Found	Found	Found	Found	Found	Found
4834	[Master Protein] Retinol-binding protein 1 OS=Mus musculus OX=10090 GN=Rbp1 PE=1 SV=2	1	10	10	11	26	Found	Found	Found	Found	Found	Found	Found	Found	Found	Found	Found	Found	Found	Found	Found
2997	[Master Protein] ELAV-like protein 1 OS=Mus musculus OX=10090 GN=Elavl1 PE=1 SV=2	1	10	10	13	24	Found	Found	Found	Found	Found	Found	Found	Found	Found	Found	Found	Found	Found	Found	Found
2368	[Master Protein] Carbonic anhydrase 2 OS=Mus musculus OX=10090 GN=Ca2 PE=1 SV=4	3	10	10	10	23	Found	Found	Found	Found	Found	Found	Found	Found	Found	Found	Found	Found	Found	Found	Found
2873	[Master Protein] Cell division control protein 42 homolog OS=Mus musculus OX=10090 GN=Cdc42 PE=1 SV=2	1	10	10	10	23	Found	Found	Found	Found	Found	Found	Found	Found	Found	Found	Found	Found	Found	Found	Found
5291	[Master Protein] LRP chaperone MESD OS=Mus musculus OX=10090 GN=Mesd PE=1 SV=1	1	10	10	11	23	Found	Found	Found	Found	Found	Found	Found	Found	Found	Found	Found	Found	Found	Found	Found
473	[Master Protein] Superoxide dismutase [Mn], mitochondrial OS=Mus musculus OX=10090 GN=Sod2 PE=1 SV=3	1	10	10	11	22	Found	Found	Found	Found	Found	Found	Found	Found	Found	Found	Found	Found	Found	Found	Found
1513	[Master Protein] Flavin reductase (NADPH) OS=Mus musculus OX=10090 GN=Blvrb PE=1 SV=3	1	10	10	13	22	Found	Found	Found	Found	Found	Found	Found	Found	Found	Found	Found	Found	Found	Found	Found
5264	[Master Protein] Disintegrin and metalloproteinase domain-containing protein 2 OS=Mus musculus OX=10090 GN=Adam2 PE=1 SV=2	1	10	10	11	22	Found	Found	Found	Found	Found	Found	Found	Found	Found	Found	Found	Found	Found	Found	Found
5376	[Master Protein] Eukaryotic translation initiation factor 4H OS=Mus musculus OX=10090 GN=Eif4h PE=1 SV=3	1	10	10	10	22	Found	Found	Found	Found	Found	Found	Found	Found	Found	Found	Found	Found	Found	Found	Found
599	[Master Protein] Thymidylate kinase OS=Mus musculus OX=10090 GN=Dtymk PE=1 SV=2	1	10	10	11	21	Found	Found	Found	Found	Found	Found	Found	Found	Found	Found	Found	Found	Found	Found	Found
1329	[Master Protein] RNA 3'-terminal phosphate cyclase OS=Mus musculus OX=10090 GN=RtcA PE=1 SV=2	1	10	10	11	21	Found	Found	Found	Found	Found	Found	Found	Found	Found	Found	Found	Found	Found	Found	Found
4422	[Master Protein] Collagen alpha-1(XVIII) chain OS=Mus musculus OX=10090 GN=Col18a1 PE=1 SV=4	1	10	10	12	21	Found	Found	Found	Found	Found	Found	Found	Found	Found	Found	Found	Found	Found	Found	Found
5374	[Master Protein] Protein FAM118B OS=Mus musculus OX=10090 GN=Fam118b PE=1 SV=1	1	10	10	10	21	Found	Found	Found	Found	Found	Found	Found	Found	Found	Found	Found	Found	Found	Found	Found
553	[Master Protein] Glutamine amidotransferase-like class 1 domain-containing protein 3, mitochondrial OS=Mus musculus OX=10090 GN=Gatd3 PE=1 SV=1	1	10	10	11	20	Found	Found	Found	Found	Found	Found	Found	Found	Found	Found	Found	Found	Found	Found	Found
607	[Master Protein] Peptidyl-prolyl cis-trans isomerase FKBP3 OS=Mus musculus OX=10090 GN=Fkbp3 PE=1 SV=2	1	10	10	11	20	Found	Found	Found	Found	Found	Found	Found	Found	Found	Found	Found	Found	Found	Found	Found
1263	[Master Protein] Eukaryotic translation initiation factor 3 subunit F OS=Mus musculus OX=10090 GN=Eif3f PE=1 SV=2	1	10	10	13	20	Found	Found	Found	Found	Found	Found	Found	Found	Found	Found	Found	Found	Found	Found	Found
1811	[Master Protein] Splicing factor U2AF 65 kDa subunit OS=Mus musculus OX=10090 GN=U2af2 PE=1 SV=3	1	10	10	13	20	Found	Found	Found	Found	Found	Found	Found	Found	Found	Found	Found	Found	Found	Found	Found
4912	[Master Protein] Ras-related protein Rab-18 OS=Mus musculus OX=10090 GN=Rab18 PE=1 SV=2	1	10	10	11	20	Found	Found	Found	Found	Found	Found	Found	Found	Found	Found	Found	Found	Found	Found	Found
80	[Master Protein] Proteasome subunit alpha type-2 OS=Mus musculus OX=10090 GN=Psma2 PE=1 SV=3	1	10	10	10	19	Found	Found	Found	Found	Found	Found	Found	Found	Found	Found	Found	Found	Found	Found	Found
1772	[Master Protein] Rho GDP-dissociation inhibitor 1 OS=Mus musculus OX=10090 GN=Arhgdia PE=1 SV=3	1	10	10	10	19	Found	Found	Found	Found	Found	Found	Found	Found	Found	Found	Found	Found	Found	Found	Found
2808	[Master Protein] B-cell receptor-associated protein 29 OS=Mus musculus OX=10090 GN=Bcap29 PE=1 SV=1	1	10	10	11	19	Found	Found	Found	Found	Found	Found	Found	Found	Found	Found	Found	Found	Found	Found	Found
3204	[Master Protein] 6-phosphogluconolactonase OS=Mus musculus OX=10090 GN=Pgls PE=1 SV=1	1	10	10	10	19	Found	Found	Found	Found	Found	Found	Found	Found	Found	Found	Found	Found	Found	Found	Found
4908	[Master Protein] Proteasome subunit beta type-5 OS=Mus musculus OX=10090 GN=Psmb5 PE=1 SV=3	1	10	10	11	19	Found	Found	Found	Found	Found	Found	Found	Found	Found	Found	Found	Found	Found	Found	Found
106	[Master Protein] BAG family molecular chaperone regulator 1 OS=Mus musculus OX=10090 GN=Bag1 PE=1 SV=3	1	10	10	12	18	Found	Found	Found	Found	Found	Found	Found	Found	Found	Found	Found	Found	Found	Found	Found
198	[Master Protein] Actin-related protein 2/3 complex subunit 2 OS=Mus musculus OX=10090 GN=Arpc2 PE=1 SV=3	1	10	10	11	18	Found	Found	Found	Found	Found	Found	Found	Found	Found	Found	Found	Found	Found	Found	Found
347	[Master Protein] SAP domain-containing ribonucleoprotein OS=Mus musculus OX=10090 GN=Sarnp PE=1 SV=3	1	10	10	11	18	Found	Found	Found	Found	Found	Found	Found	Found	Found	Found	Found	Found	Found	Found	Found
956	[Master Protein] Annexin A11 OS=Mus musculus OX=10090 GN=Anxa11 PE=1 SV=2	1	10	10	11	18	Found	Found	Found	Found	Found	Found	Found	Found	Found	Found	Found	Found	Found	Found	Found
1631	[Master Protein] DDRGK domain-containing protein 1 OS=Mus musculus OX=10090 GN=Ddrgk1 PE=1 SV=2	1	10	10	10	18	Found	Found	Found	Found	Found	Found	Found	Found	Found	Found	Found	Found	Found	Found	Found
1769	[Master Protein] Protein enabled homolog OS=Mus musculus OX=10090 GN=Enah PE=1 SV=2	1	10	10	11	18	Found	Found	Found	Found	Found	Found	Found	Found	Found	Found	Found	Found	Found	Found	Found
3240	[Master Protein] Phosphomannomutase 2 OS=Mus musculus OX=10090 GN=Pmm2 PE=1 SV=1	1	10	10	11	18	Found	Found	Found	Found	Found	Found	Found	Found	Found	Found	Found	Found	Found	Found	Found
3470	[Master Protein] 2,4-dienoyl-CoA reductase [(3E)-enoyl-CoA-producing], mitochondrial OS=Mus musculus OX=10090 GN=Decr1 PE=1 SV=1	1	10	10	11	18	Found	Found	Found	Found	Found	Found	Found	Found	Found	Found	Found	Found	Found	Found	Found
4336	[Master Protein] Tricarboxylate transport protein, mitochondrial OS=Mus musculus OX=10090 GN=Slc25a1 PE=1 SV=1	1	10	10	11	18	Found	Found	Found	Found	Found	Found	Found	Found	Found	Found	Found	Found	Found	Found	Found
5462	[Master Protein] Eukaryotic translation initiation factor 3 subunit J-A OS=Mus musculus OX=10090 GN=Eif3j1 PE=2 SV=1	2	10	10	10	18	Found	Found	Found	Found	Found	Found	Found	Found	Found	Found	Found	Found	Found	Found	Found
526	[Master Protein] Guanylate kinase OS=Mus musculus OX=10090 GN=Guk1 PE=1 SV=2	1	10	10	10	17	Found	Found	Found	Found	Found	Found	Found	Found	Found	Found	Found	Found	Found	Found	Found
829	[Master Protein] NudC domain-containing protein 3 OS=Mus musculus OX=10090 GN=Nudcd3 PE=1 SV=3	1	10	10	11	17	Found	Found	Found	Found	Found	Found	Found	Found	Found	Found	Found	Found	Found	Found	Found
941	[Master Protein] Calcium-binding tyrosine phosphorylation-regulated protein OS=Mus musculus OX=10090 GN=Cabyr PE=1 SV=1	1	10	10	10	17	Found	Found	Found	Found	Found	Found	Found	Found	Found	Found	Found	Found	Found	Found	Found
2416	[Master Protein] Acyl-CoA-binding domain-containing protein 5 OS=Mus musculus OX=10090 GN=Acbd5 PE=1 SV=1	1	10	10	10	17	Found	Found	Found	Found	Found	Found	Found	Found	Found	Found	Found	Found	Found	Found	Found
3371	[Master Protein] Dipeptidase 1 OS=Mus musculus OX=10090 GN=Dpep1 PE=1 SV=2	1	10	10	11	17	Found	Found	Found	Found	Found	Found	Found	Found	Found	Found	Found	Found	Found	Found	Found
3437	[Master Protein] Cytochrome b-c1 complex subunit Rieske, mitochondrial OS=Mus musculus OX=10090 GN=Uqcrfs1 PE=1 SV=1	1	10	10	11	17	Found	Found	Found	Found	Found	Found	Found	Found	Found	Found	Found	Found	Found	Found	Found
5010	[Master Protein] Acetyl-CoA acetyltransferase, cytosolic OS=Mus musculus OX=10090 GN=Acat2 PE=1 SV=2	1	10	10	11	17	Found	Found	Found	Found	Found	Found	Found	Found	Found	Found	Found	Found	Found	Found	Found
5136	[Master Protein] Sodium/potassium-transporting ATPase subunit beta-1 OS=Mus musculus OX=10090 GN=Atp1b1 PE=1 SV=1	1	10	10	10	17	Found	Found	Found	Found	Found	Found	Found	Found	Found	Found	Found	Found	Found	Found	Found
5922	[Master Protein] Small kinetochore-associated protein OS=Mus musculus OX=10090 GN=Knstrn PE=2 SV=2	1	10	10	10	17	Found	Found	Found	Found	Found	Found	Found	Found	Found	Found	Found	Found	Found	Found	Found
214	[Master Protein] Platelet-activating factor acetylhydrolase IB subunit alpha1 OS=Mus musculus OX=10090 GN=Pafah1b3 PE=1 SV=1	1	10	10	10	16	Found	Found	Found	Found	Found	Found	Found	Found	Found	Found	Found	Found	Found	Found	Found
663	[Master Protein] Centromere protein V OS=Mus musculus OX=10090 GN=Cenpv PE=1 SV=2	1	10	10	10	16	Found	Found	Found	Found	Found	Found	Found	Found	Found	Found	Found	Found	Found	Found	Found
1622	[Master Protein] Protein AF-10 OS=Mus musculus OX=10090 GN=Mllt10 PE=1 SV=2	1	10	10	11	16	Found	Found	Found	Found	Found	Found	Found	Found	Found	Found	Found	Found	Found	Found	Found
4133	[Master Protein] Protein NDRG2 OS=Mus musculus OX=10090 GN=Ndrg2 PE=1 SV=1	1	10	10	12	16	Found	Found	Found	Found	Found	Found	Found	Found	Found	Found	Found	Found	Found	Found	Found
5261	[Master Protein] Aminopeptidase B OS=Mus musculus OX=10090 GN=Rnpep PE=1 SV=2	1	10	10	10	16	Found	Found	Found	Found	Found	Found	Found	Found	Found	Found	Found	Found	Found	Found	Found
5383	[Master Protein] FAS-associated factor 2 OS=Mus musculus OX=10090 GN=Faf2 PE=1 SV=2	1	10	10	12	16	Found	Found	Found	Found	Found	Found	Found	Found	Found	Found	Found	Found	Found	Found	Found
321	[Master Protein] Kininogen-1 OS=Mus musculus OX=10090 GN=Kng1 PE=1 SV=1	1	10	10	10	15	Found	Found	Found	Found	Found	Found	Found	Found	Found	Found	Found	Found	Found	Found	Found
585	[Master Protein] Alpha-methylacyl-CoA racemase OS=Mus musculus OX=10090 GN=Amacr PE=1 SV=4	1	10	10	10	15	Found	Found	Found	Found	Found	Found	Found	Found	Found	Found	Found	Found	Found	Found	Found
751	[Master Protein] Centrosomal protein of 72 kDa OS=Mus musculus OX=10090 GN=Cep72 PE=1 SV=3	1	10	10	10	15	Found	Found	Found	Found	Found	Found	Found	Found	Found	Found	Found	Found	Found	Found	Found
952	[Master Protein] Armadillo repeat-containing protein 3 OS=Mus musculus OX=10090 GN=Armc3 PE=1 SV=1	1	10	10	10	15	Found	Found	Found	Found	Found	Found	Found	Found	Found	Found	Found	Found	Found	Found	Found
1033	[Master Protein] Synaptosomal-associated protein 29 OS=Mus musculus OX=10090 GN=Snap29 PE=1 SV=1	1	10	10	10	15	Found	Found	Found	Found	Found	Found	Found	Found	Found	Found	Found	Found	Found	Found	Found
1834	[Master Protein] ATP-dependent (S)-NAD(P)H-hydrate dehydratase OS=Mus musculus OX=10090 GN=Naxd PE=1 SV=1	1	10	10	11	15	Found	Found	Found	Found	Found	Found	Found	Found	Found	Found	Found	Found	Found	Found	Found
1945	[Master Protein] FK506-binding protein-like OS=Mus musculus OX=10090 GN=Fkbpl PE=2 SV=1	1	10	10	10	15	Found	Found	Found	Found	Found	Found	Found	Found	Found	Found	Found	Found	Found	Found	Found
1971	[Master Protein] NADH dehydrogenase [ubiquinone] iron-sulfur protein 8, mitochondrial OS=Mus musculus OX=10090 GN=Ndufs8 PE=1 SV=1	1	10	10	11	15	Found	Found	Found	Found	Found	Found	Found	Found	Found	Found	Found	Found	Found	Found	Found
2014	[Master Protein] DNA replication licensing factor MCM2 OS=Mus musculus OX=10090 GN=Mcm2 PE=1 SV=3	1	10	10	10	15	Found	Found	Found	Found	Found	Found	Found	Found	Found	Found	Found	Found	Found	Found	Found
2320	[Master Protein] Protein arginine N-methyltransferase 1 OS=Mus musculus OX=10090 GN=Prmt1 PE=1 SV=1	2	10	10	11	15	Found	Found	Found	Found	Found	Found	Found	Found	Found	Found	Found	Found	Found	Found	Found
2502	[Master Protein] N-acetylglucosamine-6-sulfatase OS=Mus musculus OX=10090 GN=Gns PE=1 SV=1	1	10	10	10	15	Found	Found	Found	Found	Found	Found	Found	Found	Found	Found	Found	Found	Found	Found	Found
3092	[Master Protein] General transcription factor IIE subunit 1 OS=Mus musculus OX=10090 GN=Gtf2e1 PE=1 SV=1	1	10	10	10	15	Found	Found	Found	Found	Found	Found	Found	Found	Found	Found	Found	Found	Found	Found	Found
3207	[Master Protein] Nucleoredoxin OS=Mus musculus OX=10090 GN=Nxn PE=1 SV=1	1	10	10	11	15	Found	Found	Found	Found	Found	Found	Found	Found	Found	Found	Found	Found	Found	Found	Found
3706	[Master Protein] Oxidoreductase HTATIP2 OS=Mus musculus OX=10090 GN=Htatip2 PE=1 SV=3	1	10	10	10	15	Found	Found	Found	Found	Found	Found	Found	Found	Found	Found	Found	Found	Found	Found	Found
3975	[Master Protein] S-methyl-5'-thioadenosine phosphorylase OS=Mus musculus OX=10090 GN=Mtap PE=1 SV=1	1	10	10	10	15	Found	Found	Found	Found	Found	Found	Found	Found	Found	Found	Found	Found	Found	Found	Found
4417	[Master Protein] Monofunctional C1-tetrahydrofolate synthase, mitochondrial OS=Mus musculus OX=10090 GN=Mthfd1l PE=1 SV=2	1	10	10	10	15	Found	Found	Found	Found	Found	Found	Found	Found	Found	Found	Found	Found	Found	Found	Found
4603	[Master Protein] Omega-amidase NIT2 OS=Mus musculus OX=10090 GN=Nit2 PE=1 SV=1	1	10	10	10	15	Found	Found	Found	Found	Found	Found	Found	Found	Found	Found	Found	Found	Found	Found	Found
1274	[Master Protein] AP-1 complex subunit mu-1 OS=Mus musculus OX=10090 GN=Ap1m1 PE=1 SV=3	1	10	10	10	14	Found	Found	Found	Found	Found	Found	Found	Found	Found	Found	Found	Found	Found	Found	Found
1325	[Master Protein] Phosphatidylinositol-3-phosphatase SAC1 OS=Mus musculus OX=10090 GN=Sacm1l PE=1 SV=1	1	10	10	11	14	Found	Found	Found	Found	Found	Found	Found	Found	Found	Found	Found	Found	Found	Found	Found
1838	[Master Protein] Endoplasmic reticulum lectin 1 OS=Mus musculus OX=10090 GN=Erlec1 PE=1 SV=1	1	10	10	11	14	Found	Found	Found	Found	Found	Found	Found	Found	Found	Found	Found	Found	Found	Found	Found
2690	[Master Protein] Protein PBDC1 OS=Mus musculus OX=10090 GN=Pbdc1 PE=1 SV=1	1	10	10	10	14	Found	Found	Found	Found	Found	Found	Found	Found	Found	Found	Found	Found	Found	Found	Found
2692	[Master Protein] Alpha-taxilin OS=Mus musculus OX=10090 GN=Txlna PE=1 SV=1	2	10	10	11	14	Found	Found	Found	Found	Found	Found	Found	Found	Found	Found	Found	Found	Found	Found	Found
2814	[Master Protein] Drebrin-like protein OS=Mus musculus OX=10090 GN=Dbnl PE=1 SV=2	1	10	10	11	14	Found	Found	Found	Found	Found	Found	Found	Found	Found	Found	Found	Found	Found	Found	Found
3222	[Master Protein] Ubiquitin-protein ligase E3A OS=Mus musculus OX=10090 GN=Ube3a PE=1 SV=2	1	10	10	10	14	Found	Found	Found	Found	Found	Found	Found	Found	Found	Found	Found	Found	Found	Found	Found
3266	[Master Protein] BAG family molecular chaperone regulator 2 OS=Mus musculus OX=10090 GN=Bag2 PE=1 SV=1	1	10	10	11	14	Found	Found	Found	Found	Found	Found	Found	Found	Found	Found	Found	Found	Found	Found	Found
3503	[Master Protein] Arf-GAP domain and FG repeat-containing protein 1 OS=Mus musculus OX=10090 GN=Agfg1 PE=1 SV=2	1	10	10	10	14	Found	Found	Found	Found	Found	Found	Found	Found	Found	Found	Found	Found	Found	Found	Found
3817	[Master Protein] Ran-binding protein 3 OS=Mus musculus OX=10090 GN=Ranbp3 PE=1 SV=2	1	10	10	10	14	Found	Found	Found	Found	Found	Found	Found	Found	Found	Found	Found	Found	Found	Found	Found
3836	[Master Protein] Ubiquitin carboxyl-terminal hydrolase 24 OS=Mus musculus OX=10090 GN=Usp24 PE=1 SV=1	1	10	10	11	14	Found	Found	Found	Found	Found	Found	Found	Found	Found	Found	Found	Found	Found	Found	Found
4536	[Master Protein] CCA tRNA nucleotidyltransferase 1, mitochondrial OS=Mus musculus OX=10090 GN=Trnt1 PE=1 SV=1	1	10	10	10	14	Found	Found	Found	Found	Found	Found	Found	Found	Found	Found	Found	Found	Found	Found	Found
4841	[Master Protein] Rap1 GTPase-GDP dissociation stimulator 1 OS=Mus musculus OX=10090 GN=Rap1gds1 PE=2 SV=1	1	10	10	11	14	Found	Found	Found	Found	Found	Found	Found	Found	Found	Found	Found	Found	Found	Found	Found
4970	[Master Protein] COBW domain-containing protein 1 OS=Mus musculus OX=10090 GN=Cbwd1 PE=1 SV=1	1	10	10	10	14	Found	Found	Found	Found	Found	Found	Found	Found	Found	Found	Found	Found	Found	Found	Found
5285	[Master Protein] Reticulocalbin-1 OS=Mus musculus OX=10090 GN=Rcn1 PE=1 SV=1	1	10	10	10	14	Found	Found	Found	Found	Found	Found	Found	Found	Found	Found	Found	Found	Found	Found	Found
5354	[Master Protein] Mitotic checkpoint protein BUB3 OS=Mus musculus OX=10090 GN=Bub3 PE=1 SV=2	1	10	10	10	14	Found	Found	Found	Found	Found	Found	Found	Found	Found	Found	Found	Found	Found	Found	Found
5619	[Master Protein] Acetyl-coenzyme A synthetase, cytoplasmic OS=Mus musculus OX=10090 GN=Acss2 PE=1 SV=2	1	10	10	10	14	Found	Found	Found	Found	Found	Found	Found	Found	Found	Found	Found	Found	Found	Found	Found
5650	[Master Protein] Tektin-4 OS=Mus musculus OX=10090 GN=Tekt4 PE=1 SV=2	1	10	10	10	14	Found	Found	Found	Found	Found	Found	Found	Found	Found	Found	Found	Found	Found	Found	Found
433	[Master Protein] Acetyl-coenzyme A synthetase 2-like, mitochondrial OS=Mus musculus OX=10090 GN=Acss1 PE=1 SV=1	1	10	10	10	13	Found	Found	Found	Found	Found	Found	Found	Found	Found	Found	Found	Found	Found	Found	Found
458	[Master Protein] Alpha-2-antiplasmin OS=Mus musculus OX=10090 GN=Serpinf2 PE=1 SV=1	1	10	10	10	13	Found	Found	Found	Found	Found	Found	Found	Found	Found	Found	Found	Found	Found	Found	Found
736	[Master Protein] Sorting nexin-27 OS=Mus musculus OX=10090 GN=Snx27 PE=1 SV=2	2	10	10	10	13	Found	Found	Found	Found	Found	Found	Found	Found	Found	Found	Found	Found	Found	Found	Found
987	[Master Protein] Protein quaking OS=Mus musculus OX=10090 GN=Qki PE=1 SV=1	1	10	10	10	13	Found	Found	Found	Found	Found	Found	Found	Found	Found	Found	Found	Found	Found	Found	Found
992	[Master Protein] Methylcrotonoyl-CoA carboxylase beta chain, mitochondrial OS=Mus musculus OX=10090 GN=Mccc2 PE=1 SV=1	1	10	10	10	13	Found	Found	Found	Found	Found	Found	Found	Found	Found	Found	Found	Found	Found	Found	Found
1165	[Master Protein] GDP-L-fucose synthase OS=Mus musculus OX=10090 GN=Gfus PE=1 SV=3	1	10	10	10	13	Found	Found	Found	Found	Found	Found	Found	Found	Found	Found	Found	Found	Found	Found	Found
1933	[Master Protein] Tether containing UBX domain for GLUT4 OS=Mus musculus OX=10090 GN=Aspscr1 PE=1 SV=1	1	10	10	10	13	Found	Found	Found	Found	Found	Found	Found	Found	Found	Found	Found	Found	Found	Found	Found
2742	[Master Protein] Long-chain fatty acid transport protein 6 OS=Mus musculus OX=10090 GN=Slc27a6 PE=1 SV=1	1	10	10	10	13	Found	Found	Found	Found	Found	Found	Found	Found	Found	Found	Found	Found	Found	Found	Found
2847	[Master Protein] Peroxisomal acyl-coenzyme A oxidase 1 OS=Mus musculus OX=10090 GN=Acox1 PE=1 SV=5	1	10	10	10	13	Found	Found	Found	Found	Found	Found	Found	Found	Found	Found	Found	Found	Found	Found	Found
3015	[Master Protein] Chitinase domain-containing protein 1 OS=Mus musculus OX=10090 GN=Chid1 PE=1 SV=1	1	10	10	10	13	Found	Found	Found	Found	Found	Found	Found	Found	Found	Found	Found	Found	Found	Found	Found
3529	[Master Protein] Phospholipase B-like 1 OS=Mus musculus OX=10090 GN=Plbd1 PE=1 SV=1	1	10	10	11	13	Found	Found	Found	Found	Found	Found	Found	Found	Found	Found	Found	Found	Found	Found	Found
3655	[Master Protein] TOM1-like protein 2 OS=Mus musculus OX=10090 GN=Tom1l2 PE=1 SV=1	1	10	10	10	13	Found	Found	Found	Found	Found	Found	Found	Found	Found	Found	Found	Found	Found	Found	Found
4182	[Master Protein] Major vault protein OS=Mus musculus OX=10090 GN=Mvp PE=1 SV=4	1	10	10	10	13	Found	Found	Found	Found	Found	Found	Found	Found	Found	Found	Found	Found	Found	Found	Found
5153	[Master Protein] Regulator of microtubule dynamics protein 3 OS=Mus musculus OX=10090 GN=Rmdn3 PE=1 SV=2	1	10	10	10	13	Found	Found	Found	Found	Found	Found	Found	Found	Found	Found	Found	Found	Found	Found	Found
5429	[Master Protein] 3-hydroxyisobutyryl-CoA hydrolase, mitochondrial OS=Mus musculus OX=10090 GN=Hibch PE=1 SV=1	1	10	10	11	13	Found	Found	Found	Found	Found	Found	Found	Found	Found	Found	Found	Found	Found	Found	Found
5483	[Master Protein] Alpha-mannosidase 2 OS=Mus musculus OX=10090 GN=Man2a1 PE=1 SV=2	1	10	10	10	13	Found	Found	Found	Found	Found	Found	Found	Found	Found	Found	Found	Found	Found	Found	Found
354	[Master Protein] Leucine-rich repeat-containing protein 47 OS=Mus musculus OX=10090 GN=Lrrc47 PE=1 SV=1	1	10	10	10	12	Found	Found	Found	Found	Found	Found	Found	Found	Found	Found	Found	Found	Found	Found	Found
373	[Master Protein] Serine/threonine-protein kinase PRP4 homolog OS=Mus musculus OX=10090 GN=Prpf4b PE=1 SV=3	1	10	10	10	12	Found	Found	Found	Found	Found	Found	Found	Found	Found	Found	Found	Found	Found	Found	Found
392	[Master Protein] Conserved oligomeric Golgi complex subunit 6 OS=Mus musculus OX=10090 GN=Cog6 PE=1 SV=2	1	10	10	11	12	Found	Found	Found	Found	Found	Found	Found	Found	Found	Found	Found	Found	Found	Found	Found
709	[Master Protein] RNA-binding protein 25 OS=Mus musculus OX=10090 GN=Rbm25 PE=1 SV=2	1	10	10	10	12	Found	Found	Found	Found	Found	Found	Found	Found	Found	Found	Found	Found	Found	Found	Found
748	[Master Protein] GRIP and coiled-coil domain-containing protein 2 OS=Mus musculus OX=10090 GN=Gcc2 PE=1 SV=2	1	10	10	11	12	Found	Found	Found	Found	Found	Found	Found	Found	Found	Found	Found	Found	Found	Found	Found
1251	[Master Protein] Nck-associated protein 1 OS=Mus musculus OX=10090 GN=Nckap1 PE=1 SV=2	1	10	10	11	12	Found	Found	Found	Found	Found	Found	Found	Found	Found	Found	Found	Found	Found	Found	Found
1338	[Master Protein] FYVE and coiled-coil domain-containing protein 1 OS=Mus musculus OX=10090 GN=Fyco1 PE=1 SV=1	1	10	10	10	12	Found	Found	Found	Found	Found	Found	Found	Found	Found	Found	Found	Found	Found	Found	Found
1638	[Master Protein] Multiple inositol polyphosphate phosphatase 1 OS=Mus musculus OX=10090 GN=Minpp1 PE=1 SV=3	1	10	10	10	12	Found	Found	Found	Found	Found	Found	Found	Found	Found	Found	Found	Found	Found	Found	Found
2145	[Master Protein] Kelch-like protein 10 OS=Mus musculus OX=10090 GN=Klhl10 PE=1 SV=1	1	10	10	11	12	Found	Found	Found	Found	Found	Found	Found	Found	Found	Found	Found	Found	Found	Found	Found
2465	[Master Protein] rRNA 2'-O-methyltransferase fibrillarin OS=Mus musculus OX=10090 GN=Fbl PE=1 SV=2	2	10	10	10	12	Found	Found	Found	Found	Found	Found	Found	Found	Found	Found	Found	Found	Found	Found	Found
2480	[Master Protein] Tax1-binding protein 1 homolog OS=Mus musculus OX=10090 GN=Tax1bp1 PE=1 SV=2	1	10	10	10	12	Found	Found	Found	Found	Found	Found	Found	Found	Found	Found	Found	Found	Found	Found	Found
3634	[Master Protein] RIMS-binding protein 3 OS=Mus musculus OX=10090 GN=Rimbp3 PE=1 SV=2	1	10	10	10	12	Found	Found	Found	Found	Found	Found	Found	Found	Found	Found	Found	Found	Found	Found	Found
3890	[Master Protein] Probable inactive allantoicase OS=Mus musculus OX=10090 GN=Allc PE=1 SV=2	1	10	10	10	12	Found	Found	Found	Found	Found	Found	Found	Found	Found	Found	Found	Found	Found	Found	Found
4673	[Master Protein] Glyoxylate reductase/hydroxypyruvate reductase OS=Mus musculus OX=10090 GN=Grhpr PE=1 SV=1	1	10	10	10	12	Found	Found	Found	Found	Found	Found	Found	Found	Found	Found	Found	Found	Found	Found	Found
4882	[Master Protein] Rab GTPase-binding effector protein 2 OS=Mus musculus OX=10090 GN=Rabep2 PE=1 SV=3	1	10	10	10	12	Found	Found	Found	Found	Found	Found	Found	Found	Found	Found	Found	Found	Found	Found	Found
5464	[Master Protein] U4/U6.U5 tri-snRNP-associated protein 2 OS=Mus musculus OX=10090 GN=Usp39 PE=1 SV=2	1	10	10	10	12	Found	Found	Found	Found	Found	Found	Found	Found	Found	Found	Found	Found	Found	Found	Found
5504	[Master Protein] Golgin subfamily A member 1 OS=Mus musculus OX=10090 GN=Golga1 PE=1 SV=2	1	10	10	11	12	Found	Found	Found	Found	Found	Found	Found	Found	Found	Found	Found	Found	Found	Found	Found
5755	[Master Protein] ATP-dependent Clp protease ATP-binding subunit clpX-like, mitochondrial OS=Mus musculus OX=10090 GN=Clpx PE=1 SV=2	1	10	10	10	12	Found	Found	Found	Found	Found	Found	Found	Found	Found	Found	Found	Found	Found	Found	Found
7	[Master Protein] TBC1 domain family member 1 OS=Mus musculus OX=10090 GN=Tbc1d1 PE=1 SV=3	1	10	10	10	11	Found	Found	Found	Found	Found	Found	Found	Found	Found	Found	Found	Found	Found	Found	Found
1090	[Master Protein] Replication protein A 70 kDa DNA-binding subunit OS=Mus musculus OX=10090 GN=Rpa1 PE=1 SV=1	1	10	10	10	11	Found	Found	Found	Found	Found	Found	Found	Found	Found	Found	Found	Found	Found	Found	Found
1376	[Master Protein] Endoplasmic reticulum junction formation protein lunapark OS=Mus musculus OX=10090 GN=Lnpk PE=1 SV=1	1	10	10	10	11	Found	Found	Found	Found	Found	Found	Found	Found	Found	Found	Found	Found	Found	Found	Found
1939	[Master Protein] Symplekin OS=Mus musculus OX=10090 GN=Sympk PE=1 SV=2	1	10	10	10	11	Found	Found	Found	Found	Found	Found	Found	Found	Found	Found	Found	Found	Found	Found	Found
3699	[Master Protein] Inter alpha-trypsin inhibitor, heavy chain 4 OS=Mus musculus OX=10090 GN=Itih4 PE=1 SV=2	2	10	10	10	11	Found	Found	Found	Found	Found	Found	Found	Found	Found	Found	Found	Found	Found	Found	Found
3934	[Master Protein] ADP-ribosylation factor GTPase-activating protein 3 OS=Mus musculus OX=10090 GN=Arfgap3 PE=1 SV=2	1	10	10	10	11	Found	Found	Found	Found	Found	Found	Found	Found	Found	Found	Found	Found	Found	Found	Found
3962	[Master Protein] DNA-directed RNA polymerase II subunit RPB1 OS=Mus musculus OX=10090 GN=Polr2a PE=1 SV=3	1	10	10	10	11	Found	Found	Found	Found	Found	Found	Found	Found	Found	Found	Found	Found	Found	Found	Found
5041	[Master Protein] Cytoplasmic dynein 1 light intermediate chain 1 OS=Mus musculus OX=10090 GN=Dync1li1 PE=1 SV=1	1	10	10	10	11	Found	Found	Found	Found	Found	Found	Found	Found	Found	Found	Found	Found	Found	Found	Found
5408	[Master Protein] ATPase family AAA domain-containing protein 3 OS=Mus musculus OX=10090 GN=Atad3 PE=1 SV=1	1	10	10	10	11	Found	Found	Found	Found	Found	Found	Found	Found	Found	Found	Found	Found	Found	Found	Found
662	[Master Protein] Outer dynein arm-docking complex subunit 4 OS=Mus musculus OX=10090 GN=Odad4 PE=1 SV=3	1	10	10	10	10	Found	Found	Found	Found	Found	Found	Found	Found	Found	Found	Found	Found	Found	Found	Found
1663	[Master Protein] Intersectin-1 OS=Mus musculus OX=10090 GN=Itsn1 PE=1 SV=2	2	10	10	10	10	Found	Found	Found	Found	Found	Found	Found	Found	Found	Found	Found	Found	Found	Found	Found
1835	[Master Protein] Elongator complex protein 1 OS=Mus musculus OX=10090 GN=Elp1 PE=1 SV=2	1	10	10	10	10	Found	Found	Found	Found	Found	Found	Found	Found	Found	Found	Found	Found	Found	Found	Found
1897	[Master Protein] E3 ubiquitin-protein ligase RBBP6 OS=Mus musculus OX=10090 GN=Rbbp6 PE=1 SV=5	1	10	10	10	10	Found	Found	Found	Found	Found	Found	Found	Found	Found	Found	Found	Found	Found	Found	Found
2757	[Master Protein] Mitochondrial intermediate peptidase OS=Mus musculus OX=10090 GN=Mipep PE=1 SV=1	1	10	10	10	10	Found	Found	Found	Found	Found	Found	Found	Found	Found	Found	Found	Found	Found	Found	Found
3108	[Master Protein] Tyrosine-protein phosphatase non-receptor type 11 OS=Mus musculus OX=10090 GN=Ptpn11 PE=1 SV=3	1	10	10	10	10	Found	Found	Found	Found	Found	Found	Found	Found	Found	Found	Found	Found	Found	Found	Found
3881	[Master Protein] Serine/threonine-protein phosphatase 4 regulatory subunit 1 OS=Mus musculus OX=10090 GN=Ppp4r1 PE=1 SV=2	1	10	10	10	10	Found	Found	Found	Found	Found	Found	Found	Found	Found	Found	Found	Found	Found	Found	Found
4463	[Master Protein] Prolow-density lipoprotein receptor-related protein 1 OS=Mus musculus OX=10090 GN=Lrp1 PE=1 SV=1	1	10	10	10	10	Found	Found	Found	Found	Found	Found	Found	Found	Found	Found	Found	Found	Found	Found	Found
5790	[Master Protein] Tropomyosin alpha-1 chain OS=Mus musculus OX=10090 GN=Tpm1 PE=1 SV=1	1	9	28	29	62	Found	Found	Found	Found	Found	Found	Found	Found	Found	Found	Found	Found	Found	Found	Found
4575	[Master Protein] Tropomyosin alpha-3 chain OS=Mus musculus OX=10090 GN=Tpm3 PE=1 SV=3	1	9	23	24	54	Found	Found	Found	Found	Found	Found	Found	Found	Found	Found	Found	Found	Found	Found	Found
4717	[Master Protein] Eukaryotic initiation factor 4A-II OS=Mus musculus OX=10090 GN=Eif4a2 PE=1 SV=2	1	9	22	24	53	Found	Found	Found	Found	Found	Found	Found	Found	Found	Found	Found	Found	Found	Found	Found
3224	[Master Protein] 14-3-3 protein gamma OS=Mus musculus OX=10090 GN=Ywhag PE=1 SV=2	1	9	17	20	75	Found	Found	Found	Found	Found	Found	Found	Found	Found	Found	Found	Found	Found	Found	Found
2392	[Master Protein] Serine/threonine-protein kinase PAK 2 OS=Mus musculus OX=10090 GN=Pak2 PE=1 SV=1	1	9	17	19	26	Found	Found	Found	Found	Found	Found	Found	Found	Found	Found	Found	Found	Found	Found	Found
755	[Master Protein] Peroxiredoxin-1 OS=Mus musculus OX=10090 GN=Prdx1 PE=1 SV=1	1	9	16	20	82	Found	Found	Found	Found	Found	Found	Found	Found	Found	Found	Found	Found	Found	Found	Found
367	[Master Protein] Poly(rC)-binding protein 2 OS=Mus musculus OX=10090 GN=Pcbp2 PE=1 SV=1	2	9	15	18	38	Found	Found	Found	Found	Found	Found	Found	Found	Found	Found	Found	Found	Found	Found	Found
4029	[Master Protein] Chromodomain-helicase-DNA-binding protein 4 OS=Mus musculus OX=10090 GN=Chd4 PE=1 SV=1	1	9	15	16	22	Found	Found	Found	Found	Found	Found	Found	Found	Found	Found	Found	Found	Found	Found	Found
3182	[Master Protein] Poly(rC)-binding protein 1 OS=Mus musculus OX=10090 GN=Pcbp1 PE=1 SV=1	2	9	14	18	42	Found	Found	Found	Found	Found	Found	Found	Found	Found	Found	Found	Found	Found	Found	Found
547	[Master Protein] Erlin-2 OS=Mus musculus OX=10090 GN=Erlin2 PE=1 SV=1	1	9	13	16	34	Found	Found	Found	Found	Found	Found	Found	Found	Found	Found	Found	Found	Found	Found	Found
5439	[Master Protein] Glycerol kinase 2 OS=Mus musculus OX=10090 GN=Gk2 PE=1 SV=1	1	9	13	14	28	Found	Found	Found	Found	Found	Found	Found	Found	Found	Found	Found	Found	Found	Found	Found
3978	[Master Protein] Putative RNA-binding protein Luc7-like 2 OS=Mus musculus OX=10090 GN=Luc7l2 PE=1 SV=1	1	9	13	14	23	Found	Found	Found	Found	Found	Found	Found	Found	Found	Found	Found	Found	Found	Found	Found
5801	[Master Protein] Non-POU domain-containing octamer-binding protein OS=Mus musculus OX=10090 GN=Nono PE=1 SV=3	1	9	13	13	18	Found	Found	Found	Found	Found	Found	Found	Found	Found	Found	Found	Found	Found	Found	Found
2953	[Master Protein] UV excision repair protein RAD23 homolog B OS=Mus musculus OX=10090 GN=Rad23b PE=1 SV=2	1	9	12	16	41	Found	Found	Found	Found	Found	Found	Found	Found	Found	Found	Found	Found	Found	Found	Found
2268	[Master Protein] Ubiquilin-1 OS=Mus musculus OX=10090 GN=Ubqln1 PE=1 SV=1	1	9	12	15	34	Found	Found	Found	Found	Found	Found	Found	Found	Found	Found	Found	Found	Found	Found	Found
2261	[Master Protein] U1 small nuclear ribonucleoprotein A OS=Mus musculus OX=10090 GN=Snrpa PE=1 SV=3	1	9	11	12	23	Found	Found	Found	Found	Found	Found	Found	Found	Found	Found	Found	Found	Found	Found	Found
1161	[Master Protein] F-actin-capping protein subunit alpha-1 OS=Mus musculus OX=10090 GN=Capza1 PE=1 SV=4	1	9	11	12	20	Found	Found	Found	Found	Found	Found	Found	Found	Found	Found	Found	Found	Found	Found	Found
1649	[Master Protein] Glucosamine-6-phosphate isomerase 1 OS=Mus musculus OX=10090 GN=Gnpda1 PE=1 SV=3	1	9	11	11	19	Found	Found	Found	Found	Found	Found	Found	Found	Found	Found	Found	Found	Found	Found	Found
5511	[Master Protein] Calcium-binding protein 39-like OS=Mus musculus OX=10090 GN=Cab39l PE=1 SV=3	1	9	11	12	19	Found	Found	Found	Found	Found	Found	Found	Found	Found	Found	Found	Found	Found	Found	Found
2100	[Master Protein] Kinesin-like protein KIF2A OS=Mus musculus OX=10090 GN=Kif2a PE=1 SV=2	1	9	11	11	13	Found	Found	Found	Found	Found	Found	Found	Found	Found	Found	Found	Found	Found	Found	Found
5432	[Master Protein] Dedicator of cytokinesis protein 7 OS=Mus musculus OX=10090 GN=Dock7 PE=1 SV=3	1	9	11	11	12	Found	Found	Found	Found	Found	Found	Found	Found	Found	Found	Found	Found	Found	Found	Found
757	[Master Protein] Destrin OS=Mus musculus OX=10090 GN=Dstn PE=1 SV=3	1	9	10	14	44	Found	Found	Found	Found	Found	Found	Found	Found	Found	Found	Found	Found	Found	Found	Found
1453	[Master Protein] 40S ribosomal protein S10 OS=Mus musculus OX=10090 GN=Rps10 PE=1 SV=1	1	9	10	11	29	Found	Found	Found	Found	Found	Found	Found	Found	Found	Found	Found	Found	Found	Found	Found
1198	[Master Protein] Myosin light chain 6B OS=Mus musculus OX=10090 GN=Myl6b PE=1 SV=1	1	9	10	12	19	Found	Found	Found	Found	Found	Found	Found	Found	Found	Found	Found	Found	Found	Found	Found
1021	[Master Protein] Clathrin light chain A OS=Mus musculus OX=10090 GN=Clta PE=1 SV=2	1	9	10	10	17	Found	Found	Found	Found	Found	Found	Found	Found	Found	Found	Found	Found	Found	Found	Found
5338	[Master Protein] Chloride intracellular channel protein 4 OS=Mus musculus OX=10090 GN=Clic4 PE=1 SV=3	2	9	10	11	17	Found	Found	Found	Found	Found	Found	Found	Found	Found	Found	Found	Found	Found	Found	Found
4235	[Master Protein] 26S proteasome non-ATPase regulatory subunit 5 OS=Mus musculus OX=10090 GN=Psmd5 PE=1 SV=4	1	9	10	10	16	Found	Found	Found	Found	Found	Found	Found	Found	Found	Found	Found	Found	Found	Found	Found
5400	[Master Protein] Splicing factor 45 OS=Mus musculus OX=10090 GN=Rbm17 PE=1 SV=1	1	9	10	10	15	Found	Found	Found	Found	Found	Found	Found	Found	Found	Found	Found	Found	Found	Found	Found
2286	[Master Protein] Vacuolar protein sorting-associated protein 26A OS=Mus musculus OX=10090 GN=Vps26a PE=1 SV=1	1	9	10	10	14	Found	Found	Found	Found	Found	Found	Found	Found	Found	Found	Found	Found	Found	Found	Found
4102	[Master Protein] Sorting nexin-6 OS=Mus musculus OX=10090 GN=Snx6 PE=1 SV=2	2	9	10	10	14	Found	Found	Found	Found	Found	Found	Found	Found	Found	Found	Found	Found	Found	Found	Found
579	[Master Protein] Calponin-1 OS=Mus musculus OX=10090 GN=Cnn1 PE=1 SV=1	1	9	10	10	13	Found	Found	Found	Found	Found	Found	Found	Found	Found	Found	Found	Found	Found	Found	Found
2639	[Master Protein] ERO1-like protein beta OS=Mus musculus OX=10090 GN=Ero1b PE=1 SV=1	1	9	10	10	13	Found	Found	Found	Found	Found	Found	Found	Found	Found	Found	Found	Found	Found	Found	Found
4174	[Master Protein] Bridging integrator 2 OS=Mus musculus OX=10090 GN=Bin2 PE=1 SV=1	2	9	10	10	13	Found	Found	Found	Found	Found	Found	Found	Found	Found	Found	Found	Found	Found	Found	Found
4408	[Master Protein] Aldo-keto reductase family 1 member C13 OS=Mus musculus OX=10090 GN=Akr1c13 PE=1 SV=2	1	9	10	10	12	Found	Found	Found	Found	Found	Found	Found	Found	Found	Found	Found	Found	Found	Found	Found
5596	[Master Protein] Keratin, type I cytoskeletal 9 OS=Homo sapiens OX=9606 GN=KRT9 PE=1 SV=3	3	9	10	10	11	Found	Found	Found	Found	Found	Found	Found	Found	Found	Found	Found	Found	Found	Found	Found
1068	[Master Protein] Fatty acid-binding protein, heart OS=Mus musculus OX=10090 GN=Fabp3 PE=1 SV=5	1	9	9	12	88	Found	Found	Found	Found	Found	Found	Found	Found	Found	Found	Found	Found	Found	Found	Found
6008	[Master Protein] Prostaglandin E synthase 3 OS=Mus musculus OX=10090 GN=Ptges3 PE=1 SV=1	1	9	9	12	41	Found	Found	Found	Found	Found	Found	Found	Found	Found	Found	Found	Found	Found	Found	Found
3790	[Master Protein] 10 kDa heat shock protein, mitochondrial OS=Mus musculus OX=10090 GN=Hspe1 PE=1 SV=2	1	9	9	10	35	Found	Found	Found	Found	Found	Found	Found	Found	Found	Found	Found	Found	Found	Found	Found
3616	[Master Protein] Transmembrane emp24 domain-containing protein 2 OS=Mus musculus OX=10090 GN=Tmed2 PE=1 SV=1	1	9	9	15	32	Found	Found	Found	Found	Found	Found	Found	Found	Found	Found	Found	Found	Found	Found	Found
5692	[Master Protein] Ubiquitin-conjugating enzyme E2 L3 OS=Mus musculus OX=10090 GN=Ube2l3 PE=1 SV=1	2	9	9	9	32	Found	Found	Found	Found	Found	Found	Found	Found	Found	Found	Found	Found	Found	Found	Found
358	[Master Protein] Succinate--CoA ligase [ADP/GDP-forming] subunit alpha, mitochondrial OS=Mus musculus OX=10090 GN=Suclg1 PE=1 SV=4	1	9	9	12	31	Found	Found	Found	Found	Found	Found	Found	Found	Found	Found	Found	Found	Found	Found	Found
645	[Master Protein] Lactoylglutathione lyase OS=Mus musculus OX=10090 GN=Glo1 PE=1 SV=3	1	9	9	11	30	Found	Found	Found	Found	Found	Found	Found	Found	Found	Found	Found	Found	Found	Found	Found
5521	[Master Protein] 40S ribosomal protein S19 OS=Mus musculus OX=10090 GN=Rps19 PE=1 SV=3	1	9	9	10	30	Found	Found	Found	Found	Found	Found	Found	Found	Found	Found	Found	Found	Found	Found	Found
4828	[Master Protein] Proteasome subunit beta type-2 OS=Mus musculus OX=10090 GN=Psmb2 PE=1 SV=1	1	9	9	10	27	Found	Found	Found	Found	Found	Found	Found	Found	Found	Found	Found	Found	Found	Found	Found
5349	[Master Protein] Ubiquitin-conjugating enzyme E2 N OS=Mus musculus OX=10090 GN=Ube2n PE=1 SV=1	2	9	9	10	26	Found	Found	Found	Found	Found	Found	Found	Found	Found	Found	Found	Found	Found	Found	Found
31	[Master Protein] 60S ribosomal protein L10a OS=Mus musculus OX=10090 GN=Rpl10a PE=1 SV=3	1	9	9	12	25	Found	Found	Found	Found	Found	Found	Found	Found	Found	Found	Found	Found	Found	Found	Found
951	[Master Protein] Enoyl-CoA delta isomerase 2 OS=Mus musculus OX=10090 GN=Eci2 PE=1 SV=2	2	9	9	10	24	Found	Found	Found	Found	Found	Found	Found	Found	Found	Found	Found	Found	Found	Found	Found
4454	[Master Protein] Prosaposin OS=Mus musculus OX=10090 GN=Psap PE=1 SV=2	1	9	9	9	24	Found	Found	Found	Found	Found	Found	Found	Found	Found	Found	Found	Found	Found	Found	Found
2128	[Master Protein] ATP synthase subunit O, mitochondrial OS=Mus musculus OX=10090 GN=Atp5po PE=1 SV=1	1	9	9	12	23	Found	Found	Found	Found	Found	Found	Found	Found	Found	Found	Found	Found	Found	Found	Found
3026	[Master Protein] Ras-related protein Rab-7a OS=Mus musculus OX=10090 GN=Rab7a PE=1 SV=2	1	9	9	10	23	Found	Found	Found	Found	Found	Found	Found	Found	Found	Found	Found	Found	Found	Found	Found
1047	[Master Protein] Protein LZIC OS=Mus musculus OX=10090 GN=Lzic PE=1 SV=1	1	9	9	9	22	Found	Found	Found	Found	Found	Found	Found	Found	Found	Found	Found	Found	Found	Found	Found
3475	[Master Protein] 40S ribosomal protein S2 OS=Mus musculus OX=10090 GN=Rps2 PE=1 SV=3	1	9	9	9	22	Found	Found	Found	Found	Found	Found	Found	Found	Found	Found	Found	Found	Found	Found	Found
2486	[Master Protein] Ras-related protein Rap-1b OS=Mus musculus OX=10090 GN=Rap1b PE=1 SV=2	2	9	9	9	21	Found	Found	Found	Found	Found	Found	Found	Found	Found	Found	Found	Found	Found	Found	Found
32	[Master Protein] 60S ribosomal protein L7a OS=Mus musculus OX=10090 GN=Rpl7a PE=1 SV=2	1	9	9	9	20	Found	Found	Found	Found	Found	Found	Found	Found	Found	Found	Found	Found	Found	Found	Found
684	[Master Protein] Hypoxanthine-guanine phosphoribosyltransferase OS=Mus musculus OX=10090 GN=Hprt1 PE=1 SV=3	1	9	9	11	20	Found	Found	Found	Found	Found	Found	Found	Found	Found	Found	Found	Found	Found	Found	Found
1086	[Master Protein] Catechol O-methyltransferase OS=Mus musculus OX=10090 GN=Comt PE=1 SV=2	1	9	9	11	20	Found	Found	Found	Found	Found	Found	Found	Found	Found	Found	Found	Found	Found	Found	Found
5947	[Master Protein] Glia maturation factor beta OS=Mus musculus OX=10090 GN=Gmfb PE=1 SV=3	2	9	9	10	20	Found	Found	Found	Found	Found	Found	Found	Found	Found	Found	Found	Found	Found	Found	Found
1280	[Master Protein] Ubiquitin-conjugating enzyme E2 K OS=Mus musculus OX=10090 GN=Ube2k PE=1 SV=3	1	9	9	11	19	Found	Found	Found	Found	Found	Found	Found	Found	Found	Found	Found	Found	Found	Found	Found
2677	[Master Protein] Synaptic vesicle membrane protein VAT-1 homolog OS=Mus musculus OX=10090 GN=Vat1 PE=1 SV=3	1	9	9	11	19	Found	Found	Found	Found	Found	Found	Found	Found	Found	Found	Found	Found	Found	Found	Found
3527	[Master Protein] ATP synthase subunit gamma, mitochondrial OS=Mus musculus OX=10090 GN=Atp5f1c PE=1 SV=1	1	9	9	11	19	Found	Found	Found	Found	Found	Found	Found	Found	Found	Found	Found	Found	Found	Found	Found
3773	[Master Protein] Ran-specific GTPase-activating protein OS=Mus musculus OX=10090 GN=Ranbp1 PE=1 SV=2	1	9	9	9	19	Found	Found	Found	Found	Found	Found	Found	Found	Found	Found	Found	Found	Found	Found	Found
680	[Master Protein] CXXC motif containing zinc binding protein OS=Mus musculus OX=10090 GN=Czib PE=1 SV=1	1	9	9	11	18	Found	Found	Found	Found	Found	Found	Found	Found	Found	Found	Found	Found	Found	Found	Found
1333	[Master Protein] General transcription factor IIE subunit 2 OS=Mus musculus OX=10090 GN=Gtf2e2 PE=1 SV=2	1	9	9	10	18	Found	Found	Found	Found	Found	Found	Found	Found	Found	Found	Found	Found	Found	Found	Found
3245	[Master Protein] Peroxiredoxin-like 2A OS=Mus musculus OX=10090 GN=Prxl2a PE=1 SV=2	1	9	9	9	18	Found	Found	Found	Found	Found	Found	Found	Found	Found	Found	Found	Found	Found	Found	Found
3595	[Master Protein] Meiosis-expressed gene 1 protein OS=Mus musculus OX=10090 GN=Meig1 PE=1 SV=1	1	9	9	10	18	Found	Found	Found	Found	Found	Found	Found	Found	Found	Found	Found	Found	Found	Found	Found
4484	[Master Protein] UBX domain-containing protein 4 OS=Mus musculus OX=10090 GN=Ubxn4 PE=1 SV=1	1	9	9	10	18	Found	Found	Found	Found	Found	Found	Found	Found	Found	Found	Found	Found	Found	Found	Found
2812	[Master Protein] Actin-related protein 2/3 complex subunit 5 OS=Mus musculus OX=10090 GN=Arpc5 PE=1 SV=3	1	9	9	10	17	Found	Found	Found	Found	Found	Found	Found	Found	Found	Found	Found	Found	Found	Found	Found
3717	[Master Protein] Golgi-resident adenosine 3',5'-bisphosphate 3'-phosphatase OS=Mus musculus OX=10090 GN=Bpnt2 PE=1 SV=1	1	9	9	11	17	Found	Found	Found	Found	Found	Found	Found	Found	Found	Found	Found	Found	Found	Found	Found
3831	[Master Protein] Syntaxin-7 OS=Mus musculus OX=10090 GN=Stx7 PE=1 SV=3	1	9	9	10	17	Found	Found	Found	Found	Found	Found	Found	Found	Found	Found	Found	Found	Found	Found	Found
4751	[Master Protein] NADH dehydrogenase [ubiquinone] flavoprotein 2, mitochondrial OS=Mus musculus OX=10090 GN=Ndufv2 PE=1 SV=2	1	9	9	11	17	Found	Found	Found	Found	Found	Found	Found	Found	Found	Found	Found	Found	Found	Found	Found
5786	[Master Protein] Dihydropteridine reductase OS=Mus musculus OX=10090 GN=Qdpr PE=1 SV=2	1	9	9	10	17	Found	Found	Found	Found	Found	Found	Found	Found	Found	Found	Found	Found	Found	Found	Found
719	[Master Protein] Choline-phosphate cytidylyltransferase A OS=Mus musculus OX=10090 GN=Pcyt1a PE=1 SV=1	2	9	9	9	16	Found	Found	Found	Found	Found	Found	Found	Found	Found	Found	Found	Found	Found	Found	Found
804	[Master Protein] Annexin A7 OS=Mus musculus OX=10090 GN=Anxa7 PE=1 SV=2	1	9	9	9	16	Found	Found	Found	Found	Found	Found	Found	Found	Found	Found	Found	Found	Found	Found	Found
2532	[Master Protein] Ferritin light chain 1 OS=Mus musculus OX=10090 GN=Ftl1 PE=1 SV=2	2	9	9	9	16	Found	Found	Found	Found	Found	Found	Found	Found	Found	Found	Found	Found	Found	Found	Found
3679	[Master Protein] Ubiquitin thioesterase OTUB1 OS=Mus musculus OX=10090 GN=Otub1 PE=1 SV=2	1	9	9	9	16	Found	Found	Found	Found	Found	Found	Found	Found	Found	Found	Found	Found	Found	Found	Found
3819	[Master Protein] Protein maelstrom homolog OS=Mus musculus OX=10090 GN=Mael PE=1 SV=1	1	9	9	10	16	Found	Found	Found	Found	Found	Found	Found	Found	Found	Found	Found	Found	Found	Found	Found
4650	[Master Protein] Secernin-1 OS=Mus musculus OX=10090 GN=Scrn1 PE=1 SV=1	1	9	9	10	16	Found	Found	Found	Found	Found	Found	Found	Found	Found	Found	Found	Found	Found	Found	Found
5450	[Master Protein] Coronin-1B OS=Mus musculus OX=10090 GN=Coro1b PE=1 SV=1	1	9	9	9	16	Found	Found	Found	Found	Found	Found	Found	Found	Found	Found	Found	Found	Found	Found	Found
5488	[Master Protein] Beta-galactosidase OS=Mus musculus OX=10090 GN=Glb1 PE=1 SV=1	1	9	9	11	16	Found	Found	Found	Found	Found	Found	Found	Found	Found	Found	Found	Found	Found	Found	Found
5994	[Master Protein] MARCKS-related protein OS=Mus musculus OX=10090 GN=Marcksl1 PE=1 SV=2	1	9	9	9	16	Found	Found	Found	Found	Found	Found	Found	Found	Found	Found	Found	Found	Found	Found	Found
1153	[Master Protein] NEDD8-conjugating enzyme Ubc12 OS=Mus musculus OX=10090 GN=Ube2m PE=1 SV=1	1	9	9	9	15	Found	Found	Found	Found	Found	Found	Found	Found	Found	Found	Found	Found	Found	Found	Found
1404	[Master Protein] Dehydrogenase/reductase SDR family member 7 OS=Mus musculus OX=10090 GN=Dhrs7 PE=1 SV=2	1	9	9	9	15	Found	Found	Found	Found	Found	Found	Found	Found	Found	Found	Found	Found	Found	Found	Found
1976	[Master Protein] 40S ribosomal protein S6 OS=Mus musculus OX=10090 GN=Rps6 PE=1 SV=1	1	9	9	9	15	Found	Found	Found	Found	Found	Found	Found	Found	Found	Found	Found	Found	Found	Found	Found
2545	[Master Protein] Protein NipSnap homolog 2 OS=Mus musculus OX=10090 GN=Nipsnap2 PE=1 SV=1	1	9	9	10	15	Found	Found	Found	Found	Found	Found	Found	Found	Found	Found	Found	Found	Found	Found	Found
3635	[Master Protein] Intraflagellar transport protein 22 homolog OS=Mus musculus OX=10090 GN=Ift22 PE=1 SV=1	1	9	9	9	15	Found	Found	Found	Found	Found	Found	Found	Found	Found	Found	Found	Found	Found	Found	Found
5581	[Master Protein] Adapter molecule crk OS=Mus musculus OX=10090 GN=Crk PE=1 SV=1	1	9	9	9	15	Found	Found	Found	Found	Found	Found	Found	Found	Found	Found	Found	Found	Found	Found	Found
5804	[Master Protein] Enoyl-CoA delta isomerase 1, mitochondrial OS=Mus musculus OX=10090 GN=Eci1 PE=1 SV=2	1	9	9	10	15	Found	Found	Found	Found	Found	Found	Found	Found	Found	Found	Found	Found	Found	Found	Found
2075	[Master Protein] Leucine-rich repeat-containing protein 34 OS=Mus musculus OX=10090 GN=Lrrc34 PE=1 SV=1	1	9	9	9	14	Found	Found	Found	Found	Found	Found	Found	Found	Found	Found	Found	Found	Found	Found	Found
3186	[Master Protein] Spliceosome-associated protein CWC15 homolog OS=Mus musculus OX=10090 GN=Cwc15 PE=1 SV=1	1	9	9	10	14	Found	Found	Found	Found	Found	Found	Found	Found	Found	Found	Found	Found	Found	Found	Found
3438	[Master Protein] Thiopurine S-methyltransferase OS=Mus musculus OX=10090 GN=Tpmt PE=1 SV=1	1	9	9	9	14	Found	Found	Found	Found	Found	Found	Found	Found	Found	Found	Found	Found	Found	Found	Found
4623	[Master Protein] Sperm-associated antigen 6 OS=Mus musculus OX=10090 GN=Spag6 PE=1 SV=1	1	9	9	9	14	Found	Found	Found	Found	Found	Found	Found	Found	Found	Found	Found	Found	Found	Found	Found
5591	[Master Protein] 28 kDa heat- and acid-stable phosphoprotein OS=Mus musculus OX=10090 GN=Pdap1 PE=1 SV=1	1	9	9	9	14	Found	Found	Found	Found	Found	Found	Found	Found	Found	Found	Found	Found	Found	Found	Found
5992	[Master Protein] Endothelial differentiation-related factor 1 OS=Mus musculus OX=10090 GN=Edf1 PE=1 SV=1	1	9	9	9	14	Found	Found	Found	Found	Found	Found	Found	Found	Found	Found	Found	Found	Found	Found	Found
390	[Master Protein] Prolargin OS=Mus musculus OX=10090 GN=Prelp PE=1 SV=2	1	9	9	10	13	Found	Found	Found	Found	Found	Found	Found	Found	Found	Found	Found	Found	Found	Found	Found
1001	[Master Protein] PDZ and LIM domain protein 1 OS=Mus musculus OX=10090 GN=Pdlim1 PE=1 SV=4	1	9	9	9	13	Found	Found	Found	Found	Found	Found	Found	Found	Found	Found	Found	Found	Found	Found	Found
1287	[Master Protein] AP-3 complex subunit beta-1 OS=Mus musculus OX=10090 GN=Ap3b1 PE=1 SV=2	2	9	9	10	13	Found	Found	Found	Found	Found	Found	Found	Found	Found	Found	Found	Found	Found	Found	Found
1299	[Master Protein] CD109 antigen OS=Mus musculus OX=10090 GN=Cd109 PE=1 SV=1	1	9	9	9	13	Found	Found	Found	Found	Found	Found	Found	Found	Found	Found	Found	Found	Found	Found	Found
1794	[Master Protein] Aflatoxin B1 aldehyde reductase member 2 OS=Mus musculus OX=10090 GN=Akr7a2 PE=1 SV=3	1	9	9	9	13	Found	Found	Found	Found	Found	Found	Found	Found	Found	Found	Found	Found	Found	Found	Found
2576	[Master Protein] Na(+)/H(+) exchange regulatory cofactor NHE-RF1 OS=Mus musculus OX=10090 GN=Slc9a3r1 PE=1 SV=3	1	9	9	9	13	Found	Found	Found	Found	Found	Found	Found	Found	Found	Found	Found	Found	Found	Found	Found
2924	[Master Protein] NADH dehydrogenase [ubiquinone] flavoprotein 1, mitochondrial OS=Mus musculus OX=10090 GN=Ndufv1 PE=1 SV=1	1	9	9	10	13	Found	Found	Found	Found	Found	Found	Found	Found	Found	Found	Found	Found	Found	Found	Found
3750	[Master Protein] Sperm-associated antigen 16 protein OS=Mus musculus OX=10090 GN=Spag16 PE=1 SV=1	1	9	9	9	13	Found	Found	Found	Found	Found	Found	Found	Found	Found	Found	Found	Found	Found	Found	Found
4369	[Master Protein] 40S ribosomal protein S9 OS=Mus musculus OX=10090 GN=Rps9 PE=1 SV=3	1	9	9	9	13	Found	Found	Found	Found	Found	Found	Found	Found	Found	Found	Found	Found	Found	Found	Found
4586	[Master Protein] 60S ribosomal protein L13 OS=Mus musculus OX=10090 GN=Rpl13 PE=1 SV=3	1	9	9	10	13	Found	Found	Found	Found	Found	Found	Found	Found	Found	Found	Found	Found	Found	Found	Found
4831	[Master Protein] Glutathione peroxidase 1 OS=Mus musculus OX=10090 GN=Gpx1 PE=1 SV=2	1	9	9	9	13	Found	Found	Found	Found	Found	Found	Found	Found	Found	Found	Found	Found	Found	Found	Found
5015	[Master Protein] Ubiquitin-like modifier-activating enzyme ATG7 OS=Mus musculus OX=10090 GN=Atg7 PE=1 SV=1	1	9	9	9	13	Found	Found	Found	Found	Found	Found	Found	Found	Found	Found	Found	Found	Found	Found	Found
5553	[Master Protein] Soluble lamin-associated protein of 75 kDa OS=Mus musculus OX=10090 GN=Fam169a PE=1 SV=3	1	9	9	9	13	Found	Found	Found	Found	Found	Found	Found	Found	Found	Found	Found	Found	Found	Found	Found
5564	[Master Protein] Intraflagellar transport protein 43 homolog OS=Mus musculus OX=10090 GN=Ift43 PE=1 SV=2	1	9	9	9	13	Found	Found	Found	Found	Found	Found	Found	Found	Found	Found	Found	Found	Found	Found	Found
50	[Master Protein] Signal recognition particle subunit SRP68 OS=Mus musculus OX=10090 GN=Srp68 PE=1 SV=2	1	9	9	9	12	Found	Found	Found	Found	Found	Found	Found	Found	Found	Found	Found	Found	Found	Found	Found
288	[Master Protein] Protein chibby homolog 2 OS=Mus musculus OX=10090 GN=Cby2 PE=1 SV=2	1	9	9	9	12	Found	Found	Found	Found	Found	Found	Found	Found	Found	Found	Found	Found	Found	Found	Found
646	[Master Protein] DnaJ homolog subfamily C member 10 OS=Mus musculus OX=10090 GN=Dnajc10 PE=1 SV=2	1	9	9	9	12	Found	Found	Found	Found	Found	Found	Found	Found	Found	Found	Found	Found	Found	Found	Found
1018	[Master Protein] Vacuolar protein-sorting-associated protein 25 OS=Mus musculus OX=10090 GN=Vps25 PE=1 SV=1	1	9	9	9	12	Found	Found	Found	Found	Found	Found	Found	Found	Found	Found	Found	Found	Found	Found	Found
1366	[Master Protein] Developmentally-regulated GTP-binding protein 1 OS=Mus musculus OX=10090 GN=Drg1 PE=1 SV=1	1	9	9	9	12	Found	Found	Found	Found	Found	Found	Found	Found	Found	Found	Found	Found	Found	Found	Found
1635	[Master Protein] Protein phosphatase Slingshot homolog 2 OS=Mus musculus OX=10090 GN=Ssh2 PE=1 SV=2	1	9	9	9	12	Found	Found	Found	Found	Found	Found	Found	Found	Found	Found	Found	Found	Found	Found	Found
1759	[Master Protein] Fumarylacetoacetate hydrolase domain-containing protein 2A OS=Mus musculus OX=10090 GN=Fahd2 PE=1 SV=1	1	9	9	10	12	Found	Found	Found	Found	Found	Found	Found	Found	Found	Found	Found	Found	Found	Found	Found
1983	[Master Protein] Toll-interacting protein OS=Mus musculus OX=10090 GN=Tollip PE=1 SV=1	1	9	9	9	12	Found	Found	Found	Found	Found	Found	Found	Found	Found	Found	Found	Found	Found	Found	Found
2369	[Master Protein] Adipocyte plasma membrane-associated protein OS=Mus musculus OX=10090 GN=Apmap PE=1 SV=1	1	9	9	9	12	Found	Found	Found	Found	Found	Found	Found	Found	Found	Found	Found	Found	Found	Found	Found
3321	[Master Protein] Coiled-coil domain-containing protein 91 OS=Mus musculus OX=10090 GN=Ccdc91 PE=1 SV=2	1	9	9	9	12	Found	Found	Found	Found	Found	Found	Found	Found	Found	Found	Found	Found	Found	Found	Found
3363	[Master Protein] Threonine synthase-like 1 OS=Mus musculus OX=10090 GN=Thnsl1 PE=1 SV=1	1	9	9	10	12	Found	Found	Found	Found	Found	Found	Found	Found	Found	Found	Found	Found	Found	Found	Found
3451	[Master Protein] Protein misato homolog 1 OS=Mus musculus OX=10090 GN=Msto1 PE=1 SV=1	1	9	9	9	12	Found	Found	Found	Found	Found	Found	Found	Found	Found	Found	Found	Found	Found	Found	Found
3545	[Master Protein] Lysosome membrane protein 2 OS=Mus musculus OX=10090 GN=Scarb2 PE=1 SV=3	1	9	9	10	12	Found	Found	Found	Found	Found	Found	Found	Found	Found	Found	Found	Found	Found	Found	Found
4691	[Master Protein] Ubiquitin conjugation factor E4 A OS=Mus musculus OX=10090 GN=Ube4a PE=1 SV=1	1	9	9	10	12	Found	Found	Found	Found	Found	Found	Found	Found	Found	Found	Found	Found	Found	Found	Found
4729	[Master Protein] L-2-hydroxyglutarate dehydrogenase, mitochondrial OS=Mus musculus OX=10090 GN=L2hgdh PE=1 SV=1	1	9	9	9	12	Found	Found	Found	Found	Found	Found	Found	Found	Found	Found	Found	Found	Found	Found	Found
4767	[Master Protein] Enoyl-[acyl-carrier-protein] reductase, mitochondrial OS=Mus musculus OX=10090 GN=Mecr PE=1 SV=2	1	9	9	9	12	Found	Found	Found	Found	Found	Found	Found	Found	Found	Found	Found	Found	Found	Found	Found
5058	[Master Protein] Nuclear pore complex protein Nup133 OS=Mus musculus OX=10090 GN=Nup133 PE=1 SV=2	1	9	9	10	12	Found	Found	Found	Found	Found	Found	Found	Found	Found	Found	Found	Found	Found	Found	Found
5363	[Master Protein] 1-phosphatidylinositol 4,5-bisphosphate phosphodiesterase delta-1 OS=Mus musculus OX=10090 GN=Plcd1 PE=1 SV=2	1	9	9	9	12	Found	Found	Found	Found	Found	Found	Found	Found	Found	Found	Found	Found	Found	Found	Found
5499	[Master Protein] DCC-interacting protein 13-beta OS=Mus musculus OX=10090 GN=Appl2 PE=1 SV=1	1	9	9	9	12	Found	Found	Found	Found	Found	Found	Found	Found	Found	Found	Found	Found	Found	Found	Found
5500	[Master Protein] Protein ERGIC-53 OS=Mus musculus OX=10090 GN=Lman1 PE=1 SV=1	1	9	9	9	12	Found	Found	Found	Found	Found	Found	Found	Found	Found	Found	Found	Found	Found	Found	Found
19	[Master Protein] Serine/threonine-protein phosphatase 4 regulatory subunit 2 OS=Mus musculus OX=10090 GN=Ppp4r2 PE=1 SV=1	1	9	9	9	11	Found	Found	Found	Found	Found	Found	Found	Found	Found	Found	Found	Found	Found	Found	Found
447	[Master Protein] GrpE protein homolog 1, mitochondrial OS=Mus musculus OX=10090 GN=Grpel1 PE=1 SV=1	1	9	9	9	11	Found	Found	Found	Found	Found	Found	Found	Found	Found	Found	Found	Found	Found	Found	Found
454	[Master Protein] Fibrinogen gamma chain OS=Mus musculus OX=10090 GN=Fgg PE=1 SV=1	2	9	9	9	11	Found	Found	Found	Found	Found	Found	Found	Found	Found	Found	Found	Found	Found	Found	Found
1974	[Master Protein] Peptidyl-prolyl cis-trans isomerase FKBP5 OS=Mus musculus OX=10090 GN=Fkbp5 PE=1 SV=1	1	9	9	9	11	Found	Found	Found	Found	Found	Found	Found	Found	Found	Found	Found	Found	Found	Found	Found
2042	[Master Protein] Protein FAM118A OS=Mus musculus OX=10090 GN=Fam118a PE=1 SV=1	1	9	9	9	11	Found	Found	Found	Found	Found	Found	Found	Found	Found	Found	Found	Found	Found	Found	Found
2137	[Master Protein] Serum paraoxonase/lactonase 3 OS=Mus musculus OX=10090 GN=Pon3 PE=1 SV=2	1	9	9	9	11	Found	Found	Found	Found	Found	Found	Found	Found	Found	Found	Found	Found	Found	Found	Found
2208	[Master Protein] DNA polymerase beta OS=Mus musculus OX=10090 GN=Polb PE=1 SV=3	1	9	9	9	11	Found	Found	Found	Found	Found	Found	Found	Found	Found	Found	Found	Found	Found	Found	Found
2373	[Master Protein] Dynein regulatory complex subunit 2 OS=Mus musculus OX=10090 GN=Ccdc65 PE=1 SV=1	1	9	9	9	11	Found	Found	Found	Found	Found	Found	Found	Found	Found	Found	Found	Found	Found	Found	Found
3104	[Master Protein] PIH1 domain-containing protein 1 OS=Mus musculus OX=10090 GN=Pih1d1 PE=1 SV=1	1	9	9	9	11	Found	Found	Found	Found	Found	Found	Found	Found	Found	Found	Found	Found	Found	Found	Found
3378	[Master Protein] Growth arrest-specific protein 7 OS=Mus musculus OX=10090 GN=Gas7 PE=1 SV=1	2	9	9	9	11	Found	Found	Found	Found	Found	Found	Found	Found	Found	Found	Found	Found	Found	Found	Found
3637	[Master Protein] Dual specificity Calcium/calmodulin-dependent 3',5'-cyclic nucleotide phosphodiesterase 1C OS=Mus musculus OX=10090 GN=Pde1c PE=1 SV=2	1	9	9	9	11	Found	Found	Found	Found	Found	Found	Found	Found	Found	Found	Found	Found	Found	Found	Found
3729	[Master Protein] Eukaryotic translation elongation factor 1 epsilon-1 OS=Mus musculus OX=10090 GN=Eef1e1 PE=1 SV=1	1	9	9	9	11	Found	Found	Found	Found	Found	Found	Found	Found	Found	Found	Found	Found	Found	Found	Found
5162	[Master Protein] Nucleoporin p58/p45 OS=Mus musculus OX=10090 GN=Nup58 PE=1 SV=1	1	9	9	9	11	Found	Found	Found	Found	Found	Found	Found	Found	Found	Found	Found	Found	Found	Found	Found
5221	[Master Protein] Syntaxin-binding protein 2 OS=Mus musculus OX=10090 GN=Stxbp2 PE=1 SV=1	1	9	9	9	11	Found	Found	Found	Found	Found	Found	Found	Found	Found	Found	Found	Found	Found	Found	Found
5704	[Master Protein] Zinc finger CCCH domain-containing protein 18 OS=Mus musculus OX=10090 GN=Zc3h18 PE=1 SV=1	1	9	9	9	11	Found	Found	Found	Found	Found	Found	Found	Found	Found	Found	Found	Found	Found	Found	Found
5949	[Master Protein] MYG1 exonuclease OS=Mus musculus OX=10090 GN=Myg1 PE=1 SV=1	1	9	9	9	11	Found	Found	Found	Found	Found	Found	Found	Found	Found	Found	Found	Found	Found	Found	Found
5984	[Master Protein] Centrosomal protein of 112 kDa OS=Mus musculus OX=10090 GN=Cep112 PE=2 SV=2	1	9	9	9	11	Found	Found	Found	Found	Found	Found	Found	Found	Found	Found	Found	Found	Found	Found	Found
301	[Master Protein] Signal transducer and activator of transcription 4 OS=Mus musculus OX=10090 GN=Stat4 PE=1 SV=1	1	9	9	9	10	Found	Found	Found	Found	Found	Found	Found	Found	Found	Found	Found	Found	Found	Found	Found
341	[Master Protein] DNA repair protein XRCC4 OS=Mus musculus OX=10090 GN=Xrcc4 PE=1 SV=1	1	9	9	9	10	Found	Found	Found	Found	Found	Found	Found	Found	Found	Found	Found	Found	Found	Found	Found
349	[Master Protein] Acylglycerol kinase, mitochondrial OS=Mus musculus OX=10090 GN=Agk PE=1 SV=1	1	9	9	9	10	Found	Found	Found	Found	Found	Found	Found	Found	Found	Found	Found	Found	Found	Found	Found
565	[Master Protein] Metaxin-1 OS=Mus musculus OX=10090 GN=Mtx1 PE=1 SV=1	1	9	9	10	10	Found	Found	Found	Found	Found	Found	Found	Found	Found	Found	Found	Found	Found	Found	Found
1522	[Master Protein] Spermatogenesis-associated protein 21 OS=Mus musculus OX=10090 GN=Spata21 PE=2 SV=1	1	9	9	9	10	Found	Found	Found	Found	Found	Found	Found	Found	Found	Found	Found	Found	Found	Found	Found
2225	[Master Protein] Exocyst complex component 2 OS=Mus musculus OX=10090 GN=Exoc2 PE=1 SV=1	1	9	9	9	10	Found	Found	Found	Found	Found	Found	Found	Found	Found	Found	Found	Found	Found	Found	Found
2620	[Master Protein] Luc7-like protein 3 OS=Mus musculus OX=10090 GN=Luc7l3 PE=1 SV=1	1	9	9	9	10	Found	Found	Found	Found	Found	Found	Found	Found	Found	Found	Found	Found	Found	Found	Found
2732	[Master Protein] Oxysterol-binding protein-related protein 9 OS=Mus musculus OX=10090 GN=Osbpl9 PE=1 SV=1	1	9	9	9	10	Found	Found	Found	Found	Found	Found	Found	Found	Found	Found	Found	Found	Found	Found	Found
2820	[Master Protein] Exocyst complex component 6B OS=Mus musculus OX=10090 GN=Exoc6b PE=1 SV=1	1	9	9	9	10	Found	Found	Found	Found	Found	Found	Found	Found	Found	Found	Found	Found	Found	Found	Found
3032	[Master Protein] Protein OSCP1 OS=Mus musculus OX=10090 GN=Oscp1 PE=1 SV=1	1	9	9	9	10	Found	Found	Found	Found	Found	Found	Found	Found	Found	Found	Found	Found	Found	Found	Found
3283	[Master Protein] Bromodomain-containing protein 8 OS=Mus musculus OX=10090 GN=Brd8 PE=1 SV=2	1	9	9	9	10	Found	Found	Found	Found	Found	Found	Found	Found	Found	Found	Found	Found	Found	Found	Found
3825	[Master Protein] Brain-specific angiogenesis inhibitor 1-associated protein 2 OS=Mus musculus OX=10090 GN=Baiap2 PE=1 SV=2	1	9	9	9	10	Found	Found	Found	Found	Found	Found	Found	Found	Found	Found	Found	Found	Found	Found	Found
3907	[Master Protein] ADP-ribosylation factor GTPase-activating protein 1 OS=Mus musculus OX=10090 GN=Arfgap1 PE=1 SV=2	1	9	9	9	10	Found	Found	Found	Found	Found	Found	Found	Found	Found	Found	Found	Found	Found	Found	Found
4470	[Master Protein] Paired amphipathic helix protein Sin3a OS=Mus musculus OX=10090 GN=Sin3a PE=1 SV=3	1	9	9	9	10	Found	Found	Found	Found	Found	Found	Found	Found	Found	Found	Found	Found	Found	Found	Found
4777	[Master Protein] Oxidation resistance protein 1 OS=Mus musculus OX=10090 GN=Oxr1 PE=1 SV=3	1	9	9	9	10	Found	Found	Found	Found	Found	Found	Found	Found	Found	Found	Found	Found	Found	Found	Found
4921	[Master Protein] von Willebrand factor A domain-containing protein 5A OS=Mus musculus OX=10090 GN=Vwa5a PE=1 SV=2	1	9	9	9	10	Found	Found	Found	Found	Found	Found	Found	Found	Found	Found	Found	Found	Found	Found	Found
5397	[Master Protein] EF-hand calcium-binding domain-containing protein 6 OS=Mus musculus OX=10090 GN=Efcab6 PE=1 SV=2	1	9	9	9	10	Found	Found	Found	Found	Found	Found	Found	Found	Found	Found	Found	Found	Found	Found	Found
5680	[Master Protein] Partner of Y14 and mago OS=Mus musculus OX=10090 GN=Pym1 PE=1 SV=2	1	9	9	9	10	Found	Found	Found	Found	Found	Found	Found	Found	Found	Found	Found	Found	Found	Found	Found
5892	[Master Protein] Nuclear pore membrane glycoprotein 210-like OS=Mus musculus OX=10090 GN=Nup210l PE=1 SV=2	1	9	9	9	10	Found	Found	Found	Found	Found	Found	Found	Found	Found	Found	Found	Found	Found	Found	Found
480	[Master Protein] Lysine-specific demethylase 3A OS=Mus musculus OX=10090 GN=Kdm3a PE=1 SV=1	1	9	9	9	9	Found	Found	Found	Found	Found	Found	Found	Found	Found	Found	Found	Found	Found	Found	Found
1255	[Master Protein] Acireductone dioxygenase OS=Mus musculus OX=10090 GN=Adi1 PE=1 SV=1	1	9	9	9	9	Found	Found	Found	Found	Found	Found	Found	Found	Found	Found	Found	Found	Found	Found	Found
3467	[Master Protein] Intraflagellar transport protein 57 homolog OS=Mus musculus OX=10090 GN=Ift57 PE=1 SV=1	1	9	9	9	9	Found	Found	Found	Found	Found	Found	Found	Found	Found	Found	Found	Found	Found	Found	Found
4806	[Master Protein] Regulator of nonsense transcripts 2 OS=Mus musculus OX=10090 GN=Upf2 PE=1 SV=1	1	9	9	9	9	Found	Found	Found	Found	Found	Found	Found	Found	Found	Found	Found	Found	Found	Found	Found
5585	[Master Protein] Collagen alpha-4(VI) chain OS=Mus musculus OX=10090 GN=Col6a4 PE=1 SV=2	1	9	9	9	9	Found	Found	Found	Found	Found	Found	Found	Found	Found	Found	Found	Found	Found	Found	Found
602	[Master Protein] Tubulin alpha-8 chain OS=Mus musculus OX=10090 GN=Tuba8 PE=1 SV=1	2	8	23	30	132	Found	Found	Found	Found	Found	Found	Found	Found	Found	Found	Found	Found	Found	Found	Found
2391	[Master Protein] Cleavage stimulation factor subunit 2 OS=Mus musculus OX=10090 GN=Cstf2 PE=1 SV=2	1	8	17	17	27	Found	Found	Found	Found	Found	Found	Found	Found	Found	Found	Found	Found	Found	Found	Found
2721	[Master Protein] ADP/ATP translocase 2 OS=Mus musculus OX=10090 GN=Slc25a5 PE=1 SV=3	1	8	16	16	38	Found	Found	Found	Found	Found	Found	Found	Found	Found	Found	Found	Found	Found	Found	Found
4110	[Master Protein] ATP-dependent RNA helicase DDX39A OS=Mus musculus OX=10090 GN=Ddx39a PE=1 SV=1	1	8	16	16	28	Found	Found	Found	Found	Found	Found	Found	Found	Found	Found	Found	Found	Found	Found	Found
978	[Master Protein] T-complex protein 1 subunit zeta-2 OS=Mus musculus OX=10090 GN=Cct6b PE=1 SV=4	1	8	14	16	31	Found	Found	Found	Found	Found	Found	Found	Found	Found	Found	Found	Found	Found	Found	Found
1181	[Master Protein] Nucleoside diphosphate kinase B OS=Mus musculus OX=10090 GN=Nme2 PE=1 SV=1	1	8	13	18	67	Found	Found	Found	Found	Found	Found	Found	Found	Found	Found	Found	Found	Found	Found	Found
1877	[Master Protein] Ras-related protein Rab-1B OS=Mus musculus OX=10090 GN=Rab1b PE=1 SV=1	11	8	13	14	30	Found	Found	Found	Found	Found	Found	Found	Found	Found	Found	Found	Found	Found	Found	Found
3824	[Master Protein] Rab GDP dissociation inhibitor alpha OS=Mus musculus OX=10090 GN=Gdi1 PE=1 SV=3	1	8	13	15	25	Found	Found	Found	Found	Found	Found	Found	Found	Found	Found	Found	Found	Found	Found	Found
4981	[Master Protein] Fructose-bisphosphate aldolase C OS=Mus musculus OX=10090 GN=Aldoc PE=1 SV=4	1	8	13	13	19	Found	Found	Found	Found	Found	Found	Found	Found	Found	Found	Found	Found	Found	Found	Found
947	[Master Protein] Proteasome subunit alpha type-7 OS=Mus musculus OX=10090 GN=Psma7 PE=1 SV=1	1	8	12	12	23	Found	Found	Found	Found	Found	Found	Found	Found	Found	Found	Found	Found	Found	Found	Found
5377	[Master Protein] UDP-glucuronosyltransferase 1-6 OS=Mus musculus OX=10090 GN=Ugt1a6 PE=1 SV=1	4	8	11	15	27	Found	Found	Found	Found	Found	Found	Found	Found	Found	Found	Found	Found	Found	Found	Found
3948	[Master Protein] Histone deacetylase 1 OS=Mus musculus OX=10090 GN=Hdac1 PE=1 SV=1	2	8	11	12	15	Found	Found	Found	Found	Found	Found	Found	Found	Found	Found	Found	Found	Found	Found	Found
113	[Master Protein] Phosphoribosyl pyrophosphate synthase-associated protein 1 OS=Mus musculus OX=10090 GN=Prpsap1 PE=1 SV=1	1	8	11	11	14	Found	Found	Found	Found	Found	Found	Found	Found	Found	Found	Found	Found	Found	Found	Found
1533	[Master Protein] Calcium-binding mitochondrial carrier protein Aralar2 OS=Mus musculus OX=10090 GN=Slc25a13 PE=1 SV=1	1	8	11	12	14	Found	Found	Found	Found	Found	Found	Found	Found	Found	Found	Found	Found	Found	Found	Found
1866	[Master Protein] Serine/threonine-protein phosphatase 2B catalytic subunit gamma isoform OS=Mus musculus OX=10090 GN=Ppp3cc PE=1 SV=1	1	8	11	11	14	Found	Found	Found	Found	Found	Found	Found	Found	Found	Found	Found	Found	Found	Found	Found
5113	[Master Protein] Bromodomain-containing protein 3 OS=Mus musculus OX=10090 GN=Brd3 PE=1 SV=2	1	8	11	11	13	Found	Found	Found	Found	Found	Found	Found	Found	Found	Found	Found	Found	Found	Found	Found
3521	[Master Protein] Transcription factor BTF3 OS=Mus musculus OX=10090 GN=Btf3 PE=1 SV=3	1	8	10	12	33	Found	Found	Found	Found	Found	Found	Found	Found	Found	Found	Found	Found	Found	Found	Found
3803	[Master Protein] Heterogeneous nuclear ribonucleoprotein A0 OS=Mus musculus OX=10090 GN=Hnrnpa0 PE=1 SV=1	1	8	10	10	22	Found	Found	Found	Found	Found	Found	Found	Found	Found	Found	Found	Found	Found	Found	Found
4082	[Master Protein] Guanine nucleotide-binding protein subunit alpha-13 OS=Mus musculus OX=10090 GN=Gna13 PE=1 SV=1	4	8	10	10	20	Found	Found	Found	Found	Found	Found	Found	Found	Found	Found	Found	Found	Found	Found	Found
2607	[Master Protein] EF-hand domain-containing protein D2 OS=Mus musculus OX=10090 GN=Efhd2 PE=1 SV=1	1	8	10	10	19	Found	Found	Found	Found	Found	Found	Found	Found	Found	Found	Found	Found	Found	Found	Found
2430	[Master Protein] Hydroxymethylglutaryl-CoA lyase, mitochondrial OS=Mus musculus OX=10090 GN=Hmgcl PE=1 SV=2	1	8	10	11	18	Found	Found	Found	Found	Found	Found	Found	Found	Found	Found	Found	Found	Found	Found	Found
5915	[Master Protein] Transformer-2 protein homolog beta OS=Mus musculus OX=10090 GN=Tra2b PE=1 SV=1	1	8	10	10	16	Found	Found	Found	Found	Found	Found	Found	Found	Found	Found	Found	Found	Found	Found	Found
4871	[Master Protein] SRSF protein kinase 2 OS=Mus musculus OX=10090 GN=Srpk2 PE=1 SV=2	1	8	10	11	13	Found	Found	Found	Found	Found	Found	Found	Found	Found	Found	Found	Found	Found	Found	Found
2860	[Master Protein] Catenin beta-1 OS=Mus musculus OX=10090 GN=Ctnnb1 PE=1 SV=1	1	8	10	10	12	Found	Found	Found	Found	Found	Found	Found	Found	Found	Found	Found	Found	Found	Found	Found
923	[Master Protein] Heat shock protein 105 kDa OS=Mus musculus OX=10090 GN=Hsph1 PE=1 SV=2	1	8	10	10	11	Found	Found	Found	Found	Found	Found	Found	Found	Found	Found	Found	Found	Found	Found	Found
4358	[Master Protein] Metastasis-associated protein MTA2 OS=Mus musculus OX=10090 GN=Mta2 PE=1 SV=1	2	8	10	10	10	Found	Found	Found	Found	Found	Found	Found	Found	Found	Found	Found	Found	Found	Found	Found
4301	[Master Protein] Myosin light polypeptide 6 OS=Mus musculus OX=10090 GN=Myl6 PE=1 SV=3	2	8	9	10	28	Found	Found	Found	Found	Found	Found	Found	Found	Found	Found	Found	Found	Found	Found	Found
3776	[Master Protein] Tubulin polymerization-promoting protein family member 2 OS=Mus musculus OX=10090 GN=Tppp2 PE=2 SV=1	1	8	9	10	23	Found	Found	Found	Found	Found	Found	Found	Found	Found	Found	Found	Found	Found	Found	Found
3295	[Master Protein] Serine/arginine-rich splicing factor 5 OS=Mus musculus OX=10090 GN=Srsf5 PE=1 SV=2	1	8	9	9	20	Found	Found	Found	Found	Found	Found	Found	Found	Found	Found	Found	Found	Found	Found	Found
1973	[Master Protein] Kynurenine--oxoglutarate transaminase 1 OS=Mus musculus OX=10090 GN=Kyat1 PE=1 SV=1	1	8	9	9	17	Found	Found	Found	Found	Found	Found	Found	Found	Found	Found	Found	Found	Found	Found	Found
3276	[Master Protein] Aldehyde dehydrogenase family 3 member A2 OS=Mus musculus OX=10090 GN=Aldh3a2 PE=1 SV=2	1	8	9	9	14	Found	Found	Found	Found	Found	Found	Found	Found	Found	Found	Found	Found	Found	Found	Found
3844	[Master Protein] Serine/arginine-rich splicing factor 9 OS=Mus musculus OX=10090 GN=Srsf9 PE=1 SV=1	1	8	9	9	14	Found	Found	Found	Found	Found	Found	Found	Found	Found	Found	Found	Found	Found	Found	Found
1927	[Master Protein] SWI/SNF-related matrix-associated actin-dependent regulator of chromatin subfamily E member 1 OS=Mus musculus OX=10090 GN=Smarce1 PE=1 SV=1	1	8	9	9	13	Found	Found	Found	Found	Found	Found	Found	Found	Found	Found	Found	Found	Found	Found	Found
3023	[Master Protein] Glutathione S-transferase theta-3 OS=Mus musculus OX=10090 GN=Gstt3 PE=1 SV=1	1	8	9	9	13	Found	Found	Found	Found	Found	Found	Found	Found	Found	Found	Found	Found	Found	Found	Found
3277	[Master Protein] Long-chain-fatty-acid--CoA ligase 1 OS=Mus musculus OX=10090 GN=Acsl1 PE=1 SV=2	2	8	9	9	13	Found	Found	Found	Found	Found	Found	Found	Found	Found	Found	Found	Found	Found	Found	Found
3986	[Master Protein] Membrane-associated progesterone receptor component 2 OS=Mus musculus OX=10090 GN=Pgrmc2 PE=1 SV=2	1	8	9	9	13	Found	Found	Found	Found	Found	Found	Found	Found	Found	Found	Found	Found	Found	Found	Found
5025	[Master Protein] ATPase family protein 2 homolog OS=Mus musculus OX=10090 GN=Spata5 PE=1 SV=2	2	8	9	9	13	Found	Found	Found	Found	Found	Found	Found	Found	Found	Found	Found	Found	Found	Found	Found
2355	[Master Protein] Annexin A1 OS=Mus musculus OX=10090 GN=Anxa1 PE=1 SV=2	1	8	9	10	12	Found	Found	Found	Found	Found	Found	Found	Found	Found	Found	Found	Found	Found	Found	Found
4180	[Master Protein] Unconventional myosin-Ic OS=Mus musculus OX=10090 GN=Myo1c PE=1 SV=2	3	8	9	9	12	Found	Found	Found	Found	Found	Found	Found	Found	Found	Found	Found	Found	Found	Found	Found
431	[Master Protein] Kynurenine--oxoglutarate transaminase 3 OS=Mus musculus OX=10090 GN=Kyat3 PE=1 SV=1	1	8	9	9	11	Found	Found	Found	Found	Found	Found	Found	Found	Found	Found	Found	Found	Found	Found	Found
2165	[Master Protein] Glucose 1,6-bisphosphate synthase OS=Mus musculus OX=10090 GN=Pgm2l1 PE=1 SV=1	1	8	9	9	10	Found	Found	Found	Found	Found	Found	Found	Found	Found	Found	Found	Found	Found	Found	Found
3511	[Master Protein] 5-oxoprolinase OS=Mus musculus OX=10090 GN=Oplah PE=1 SV=1	1	8	9	9	10	Found	Found	Found	Found	Found	Found	Found	Found	Found	Found	Found	Found	Found	Found	Found
3721	[Master Protein] Oxysterol-binding protein-related protein 1 OS=Mus musculus OX=10090 GN=Osbpl1a PE=1 SV=2	1	8	9	9	10	Found	Found	Found	Found	Found	Found	Found	Found	Found	Found	Found	Found	Found	Found	Found
4753	[Master Protein] Sister chromatid cohesion protein PDS5 homolog B OS=Mus musculus OX=10090 GN=Pds5b PE=1 SV=1	1	8	9	9	10	Found	Found	Found	Found	Found	Found	Found	Found	Found	Found	Found	Found	Found	Found	Found
1230	[Master Protein] Cold-inducible RNA-binding protein OS=Mus musculus OX=10090 GN=Cirbp PE=1 SV=1	1	8	8	11	69	Found	Found	Found	Found	Found	Found	Found	Found	Found	Found	Found	Found	Found	Found	Found
2600	[Master Protein] Cytochrome c oxidase subunit 5B, mitochondrial OS=Mus musculus OX=10090 GN=Cox5b PE=1 SV=1	1	8	8	11	42	Found	Found	Found	Found	Found	Found	Found	Found	Found	Found	Found	Found	Found	Found	Found
672	[Master Protein] DAZ-associated protein 1 OS=Mus musculus OX=10090 GN=Dazap1 PE=1 SV=2	1	8	8	9	34	Found	Found	Found	Found	Found	Found	Found	Found	Found	Found	Found	Found	Found	Found	Found
109	[Master Protein] Phospholipid hydroperoxide glutathione peroxidase OS=Mus musculus OX=10090 GN=Gpx4 PE=1 SV=4	1	8	8	11	31	Found	Found	Found	Found	Found	Found	Found	Found	Found	Found	Found	Found	Found	Found	Found
2773	[Master Protein] NADH dehydrogenase [ubiquinone] iron-sulfur protein 4, mitochondrial OS=Mus musculus OX=10090 GN=Ndufs4 PE=1 SV=3	1	8	8	12	28	Found	Found	Found	Found	Found	Found	Found	Found	Found	Found	Found	Found	Found	Found	Found
3525	[Master Protein] Histone H4 OS=Mus musculus OX=10090 GN=H4c1 PE=1 SV=2	1	8	8	9	28	Found	Found	Found	Found	Found	Found	Found	Found	Found	Found	Found	Found	Found	Found	Found
3045	[Master Protein] 40S ribosomal protein S17 OS=Mus musculus OX=10090 GN=Rps17 PE=1 SV=2	1	8	8	10	26	Found	Found	Found	Found	Found	Found	Found	Found	Found	Found	Found	Found	Found	Found	Found
1886	[Master Protein] Arylsulfatase A OS=Mus musculus OX=10090 GN=Arsa PE=1 SV=2	2	8	8	10	24	Found	Found	Found	Found	Found	Found	Found	Found	Found	Found	Found	Found	Found	Found	Found
166	[Master Protein] Adenosine 5'-monophosphoramidase HINT1 OS=Mus musculus OX=10090 GN=Hint1 PE=1 SV=3	1	8	8	8	23	Found	Found	Found	Found	Found	Found	Found	Found	Found	Found	Found	Found	Found	Found	Found
2209	[Master Protein] Transmembrane emp24 domain-containing protein 10 OS=Mus musculus OX=10090 GN=Tmed10 PE=1 SV=1	1	8	8	11	23	Found	Found	Found	Found	Found	Found	Found	Found	Found	Found	Found	Found	Found	Found	Found
4747	[Master Protein] Guanidinoacetate N-methyltransferase OS=Mus musculus OX=10090 GN=Gamt PE=1 SV=1	1	8	8	11	23	Found	Found	Found	Found	Found	Found	Found	Found	Found	Found	Found	Found	Found	Found	Found
315	[Master Protein] Cathepsin B OS=Mus musculus OX=10090 GN=Ctsb PE=1 SV=2	1	8	8	9	22	Found	Found	Found	Found	Found	Found	Found	Found	Found	Found	Found	Found	Found	Found	Found
2795	[Master Protein] COP9 signalosome complex subunit 8 OS=Mus musculus OX=10090 GN=Cops8 PE=1 SV=1	1	8	8	9	22	Found	Found	Found	Found	Found	Found	Found	Found	Found	Found	Found	Found	Found	Found	Found
2864	[Master Protein] 3-hydroxyisobutyrate dehydrogenase, mitochondrial OS=Mus musculus OX=10090 GN=Hibadh PE=1 SV=1	1	8	8	10	22	Found	Found	Found	Found	Found	Found	Found	Found	Found	Found	Found	Found	Found	Found	Found
4083	[Master Protein] Splicing factor 3B subunit 4 OS=Mus musculus OX=10090 GN=Sf3b4 PE=1 SV=1	1	8	8	9	22	Found	Found	Found	Found	Found	Found	Found	Found	Found	Found	Found	Found	Found	Found	Found
5773	[Master Protein] Proteasome activator complex subunit 3 OS=Mus musculus OX=10090 GN=Psme3 PE=1 SV=1	1	8	8	10	22	Found	Found	Found	Found	Found	Found	Found	Found	Found	Found	Found	Found	Found	Found	Found
287	[Master Protein] V-type proton ATPase subunit F OS=Mus musculus OX=10090 GN=Atp6v1f PE=1 SV=2	1	8	8	8	21	Found	Found	Found	Found	Found	Found	Found	Found	Found	Found	Found	Found	Found	Found	Found
1523	[Master Protein] Casein kinase II subunit beta OS=Mus musculus OX=10090 GN=Csnk2b PE=1 SV=1	1	8	8	10	21	Found	Found	Found	Found	Found	Found	Found	Found	Found	Found	Found	Found	Found	Found	Found
4208	[Master Protein] Proteasome subunit beta type-7 OS=Mus musculus OX=10090 GN=Psmb7 PE=1 SV=1	1	8	8	10	21	Found	Found	Found	Found	Found	Found	Found	Found	Found	Found	Found	Found	Found	Found	Found
5470	[Master Protein] Tubulin-specific chaperone A OS=Mus musculus OX=10090 GN=Tbca PE=1 SV=3	1	8	8	11	21	Found	Found	Found	Found	Found	Found	Found	Found	Found	Found	Found	Found	Found	Found	Found
3095	[Master Protein] 14 kDa phosphohistidine phosphatase OS=Mus musculus OX=10090 GN=Phpt1 PE=1 SV=1	1	8	8	8	20	Found	Found	Found	Found	Found	Found	Found	Found	Found	Found	Found	Found	Found	Found	Found
4893	[Master Protein] Jupiter microtubule associated homolog 1 OS=Mus musculus OX=10090 GN=Jpt1 PE=1 SV=3	1	8	8	10	20	Found	Found	Found	Found	Found	Found	Found	Found	Found	Found	Found	Found	Found	Found	Found
1346	[Master Protein] Prefoldin subunit 5 OS=Mus musculus OX=10090 GN=Pfdn5 PE=1 SV=1	1	8	8	9	19	Found	Found	Found	Found	Found	Found	Found	Found	Found	Found	Found	Found	Found	Found	Found
1537	[Master Protein] Inosine triphosphate pyrophosphatase OS=Mus musculus OX=10090 GN=Itpa PE=1 SV=2	1	8	8	9	19	Found	Found	Found	Found	Found	Found	Found	Found	Found	Found	Found	Found	Found	Found	Found
4925	[Master Protein] Ubiquinone biosynthesis protein COQ9, mitochondrial OS=Mus musculus OX=10090 GN=Coq9 PE=1 SV=1	1	8	8	9	19	Found	Found	Found	Found	Found	Found	Found	Found	Found	Found	Found	Found	Found	Found	Found
1191	[Master Protein] Eukaryotic translation initiation factor 4E OS=Mus musculus OX=10090 GN=Eif4e PE=1 SV=1	1	8	8	8	18	Found	Found	Found	Found	Found	Found	Found	Found	Found	Found	Found	Found	Found	Found	Found
1584	[Master Protein] RNA-binding protein 8A OS=Mus musculus OX=10090 GN=Rbm8a PE=1 SV=4	1	8	8	8	18	Found	Found	Found	Found	Found	Found	Found	Found	Found	Found	Found	Found	Found	Found	Found
1599	[Master Protein] Nuclear pore glycoprotein p62 OS=Mus musculus OX=10090 GN=Nup62 PE=1 SV=2	1	8	8	9	18	Found	Found	Found	Found	Found	Found	Found	Found	Found	Found	Found	Found	Found	Found	Found
4869	[Master Protein] 60S ribosomal protein L23a OS=Mus musculus OX=10090 GN=Rpl23a PE=1 SV=1	1	8	8	9	18	Found	Found	Found	Found	Found	Found	Found	Found	Found	Found	Found	Found	Found	Found	Found
5325	[Master Protein] Prefoldin subunit 2 OS=Mus musculus OX=10090 GN=Pfdn2 PE=1 SV=2	1	8	8	8	18	Found	Found	Found	Found	Found	Found	Found	Found	Found	Found	Found	Found	Found	Found	Found
5745	[Master Protein] Splicing factor 3A subunit 2 OS=Mus musculus OX=10090 GN=Sf3a2 PE=1 SV=2	1	8	8	8	18	Found	Found	Found	Found	Found	Found	Found	Found	Found	Found	Found	Found	Found	Found	Found
464	[Master Protein] Cell adhesion molecule 1 OS=Mus musculus OX=10090 GN=Cadm1 PE=1 SV=2	1	8	8	8	17	Found	Found	Found	Found	Found	Found	Found	Found	Found	Found	Found	Found	Found	Found	Found
3820	[Master Protein] Calpain small subunit 1 OS=Mus musculus OX=10090 GN=Capns1 PE=1 SV=2	2	8	8	9	17	Found	Found	Found	Found	Found	Found	Found	Found	Found	Found	Found	Found	Found	Found	Found
4199	[Master Protein] Transthyretin OS=Mus musculus OX=10090 GN=Ttr PE=1 SV=1	1	8	8	8	17	Found	Found	Found	Found	Found	Found	Found	Found	Found	Found	Found	Found	Found	Found	Found
4541	[Master Protein] Copper homeostasis protein cutC homolog OS=Mus musculus OX=10090 GN=Cutc PE=1 SV=1	1	8	8	9	17	Found	Found	Found	Found	Found	Found	Found	Found	Found	Found	Found	Found	Found	Found	Found
4710	[Master Protein] NAD(P)H-hydrate epimerase OS=Mus musculus OX=10090 GN=Naxe PE=1 SV=1	1	8	8	8	17	Found	Found	Found	Found	Found	Found	Found	Found	Found	Found	Found	Found	Found	Found	Found
2722	[Master Protein] 60S ribosomal protein L31 OS=Mus musculus OX=10090 GN=Rpl31 PE=1 SV=1	1	8	8	8	16	Found	Found	Found	Found	Found	Found	Found	Found	Found	Found	Found	Found	Found	Found	Found
3105	[Master Protein] Tumor protein D54 OS=Mus musculus OX=10090 GN=Tpd52l2 PE=1 SV=1	1	8	8	9	16	Found	Found	Found	Found	Found	Found	Found	Found	Found	Found	Found	Found	Found	Found	Found
4260	[Master Protein] NADH dehydrogenase [ubiquinone] 1 alpha subcomplex subunit 9, mitochondrial OS=Mus musculus OX=10090 GN=Ndufa9 PE=1 SV=2	1	8	8	9	16	Found	Found	Found	Found	Found	Found	Found	Found	Found	Found	Found	Found	Found	Found	Found
4266	[Master Protein] Haloacid dehalogenase-like hydrolase domain-containing protein 2 OS=Mus musculus OX=10090 GN=Hdhd2 PE=1 SV=2	1	8	8	8	16	Found	Found	Found	Found	Found	Found	Found	Found	Found	Found	Found	Found	Found	Found	Found
4356	[Master Protein] Translin OS=Mus musculus OX=10090 GN=Tsn PE=1 SV=1	1	8	8	8	16	Found	Found	Found	Found	Found	Found	Found	Found	Found	Found	Found	Found	Found	Found	Found
1780	[Master Protein] Sodium/potassium-transporting ATPase subunit beta-3 OS=Mus musculus OX=10090 GN=Atp1b3 PE=1 SV=1	1	8	8	8	15	Found	Found	Found	Found	Found	Found	Found	Found	Found	Found	Found	Found	Found	Found	Found
2163	[Master Protein] 60S ribosomal protein L23 OS=Mus musculus OX=10090 GN=Rpl23 PE=1 SV=1	1	8	8	8	15	Found	Found	Found	Found	Found	Found	Found	Found	Found	Found	Found	Found	Found	Found	Found
3269	[Master Protein] Peptidyl-prolyl cis-trans isomerase NIMA-interacting 1 OS=Mus musculus OX=10090 GN=Pin1 PE=1 SV=1	1	8	8	8	15	Found	Found	Found	Found	Found	Found	Found	Found	Found	Found	Found	Found	Found	Found	Found
3439	[Master Protein] N(4)-(beta-N-acetylglucosaminyl)-L-asparaginase OS=Mus musculus OX=10090 GN=Aga PE=1 SV=1	1	8	8	8	15	Found	Found	Found	Found	Found	Found	Found	Found	Found	Found	Found	Found	Found	Found	Found
4299	[Master Protein] ADP-ribosylation factor-like protein 2-binding protein OS=Mus musculus OX=10090 GN=Arl2bp PE=1 SV=1	1	8	8	9	15	Found	Found	Found	Found	Found	Found	Found	Found	Found	Found	Found	Found	Found	Found	Found
4497	[Master Protein] Fermitin family homolog 2 OS=Mus musculus OX=10090 GN=Fermt2 PE=1 SV=1	2	8	8	10	15	Found	Found	Found	Found	Found	Found	Found	Found	Found	Found	Found	Found	Found	Found	Found
1157	[Master Protein] Estradiol 17-beta-dehydrogenase 11 OS=Mus musculus OX=10090 GN=Hsd17b11 PE=1 SV=1	2	8	8	9	14	Found	Found	Found	Found	Found	Found	Found	Found	Found	Found	Found	Found	Found	Found	Found
1179	[Master Protein] Mitochondrial-processing peptidase subunit beta OS=Mus musculus OX=10090 GN=Pmpcb PE=1 SV=1	1	8	8	8	14	Found	Found	Found	Found	Found	Found	Found	Found	Found	Found	Found	Found	Found	Found	Found
1352	[Master Protein] 1-acyl-sn-glycerol-3-phosphate acyltransferase gamma OS=Mus musculus OX=10090 GN=Agpat3 PE=1 SV=2	1	8	8	8	14	Found	Found	Found	Found	Found	Found	Found	Found	Found	Found	Found	Found	Found	Found	Found
1426	[Master Protein] Secernin-2 OS=Mus musculus OX=10090 GN=Scrn2 PE=1 SV=1	1	8	8	8	14	Found	Found	Found	Found	Found	Found	Found	Found	Found	Found	Found	Found	Found	Found	Found
1476	[Master Protein] Ankyrin repeat domain-containing protein 13A OS=Mus musculus OX=10090 GN=Ankrd13a PE=1 SV=2	2	8	8	9	14	Found	Found	Found	Found	Found	Found	Found	Found	Found	Found	Found	Found	Found	Found	Found
1997	[Master Protein] Radial spoke head protein 9 homolog OS=Mus musculus OX=10090 GN=Rsph9 PE=1 SV=1	1	8	8	9	14	Found	Found	Found	Found	Found	Found	Found	Found	Found	Found	Found	Found	Found	Found	Found
4213	[Master Protein] NADH-cytochrome b5 reductase 1 OS=Mus musculus OX=10090 GN=Cyb5r1 PE=1 SV=1	1	8	8	8	14	Found	Found	Found	Found	Found	Found	Found	Found	Found	Found	Found	Found	Found	Found	Found
4472	[Master Protein] Centrosomal protein 43 OS=Mus musculus OX=10090 GN=Cep43 PE=1 SV=1	2	8	8	8	14	Found	Found	Found	Found	Found	Found	Found	Found	Found	Found	Found	Found	Found	Found	Found
835	[Master Protein] Serine/threonine-protein phosphatase CPPED1 OS=Mus musculus OX=10090 GN=Cpped1 PE=1 SV=1	1	8	8	9	13	Found	Found	Found	Found	Found	Found	Found	Found	Found	Found	Found	Found	Found	Found	Found
1277	[Master Protein] Tubulin-specific chaperone C OS=Mus musculus OX=10090 GN=Tbcc PE=1 SV=1	1	8	8	8	13	Found	Found	Found	Found	Found	Found	Found	Found	Found	Found	Found	Found	Found	Found	Found
1395	[Master Protein] Coiled-coil domain-containing protein 89 OS=Mus musculus OX=10090 GN=Ccdc89 PE=1 SV=2	2	8	8	8	13	Found	Found	Found	Found	Found	Found	Found	Found	Found	Found	Found	Found	Found	Found	Found
1717	[Master Protein] Stomatin-like protein 2, mitochondrial OS=Mus musculus OX=10090 GN=Stoml2 PE=1 SV=1	1	8	8	8	13	Found	Found	Found	Found	Found	Found	Found	Found	Found	Found	Found	Found	Found	Found	Found
2669	[Master Protein] Peptidyl-prolyl cis-trans isomerase FKBP9 OS=Mus musculus OX=10090 GN=Fkbp9 PE=1 SV=1	1	8	8	9	13	Found	Found	Found	Found	Found	Found	Found	Found	Found	Found	Found	Found	Found	Found	Found
2872	[Master Protein] Ubiquitin-like-conjugating enzyme ATG3 OS=Mus musculus OX=10090 GN=Atg3 PE=1 SV=1	1	8	8	8	13	Found	Found	Found	Found	Found	Found	Found	Found	Found	Found	Found	Found	Found	Found	Found
3051	[Master Protein] TIP41-like protein OS=Mus musculus OX=10090 GN=Tiprl PE=1 SV=1	1	8	8	9	13	Found	Found	Found	Found	Found	Found	Found	Found	Found	Found	Found	Found	Found	Found	Found
4359	[Master Protein] Eukaryotic translation initiation factor 2A OS=Mus musculus OX=10090 GN=Eif2a PE=1 SV=2	1	8	8	8	13	Found	Found	Found	Found	Found	Found	Found	Found	Found	Found	Found	Found	Found	Found	Found
228	[Master Protein] Copper chaperone for superoxide dismutase OS=Mus musculus OX=10090 GN=Ccs PE=1 SV=1	1	8	8	9	12	Found	Found	Found	Found	Found	Found	Found	Found	Found	Found	Found	Found	Found	Found	Found
1184	[Master Protein] Mannosyl-oligosaccharide glucosidase OS=Mus musculus OX=10090 GN=Mogs PE=1 SV=1	1	8	8	8	12	Found	Found	Found	Found	Found	Found	Found	Found	Found	Found	Found	Found	Found	Found	Found
1326	[Master Protein] Craniofacial development protein 1 OS=Mus musculus OX=10090 GN=Cfdp1 PE=1 SV=1	1	8	8	8	12	Found	Found	Found	Found	Found	Found	Found	Found	Found	Found	Found	Found	Found	Found	Found
1814	[Master Protein] mRNA export factor OS=Mus musculus OX=10090 GN=Rae1 PE=1 SV=1	1	8	8	9	12	Found	Found	Found	Found	Found	Found	Found	Found	Found	Found	Found	Found	Found	Found	Found
1824	[Master Protein] Haptoglobin OS=Mus musculus OX=10090 GN=Hp PE=1 SV=1	1	8	8	8	12	Found	Found	Found	Found	Found	Found	Found	Found	Found	Found	Found	Found	Found	Found	Found
2331	[Master Protein] Peroxisomal biogenesis factor 19 OS=Mus musculus OX=10090 GN=Pex19 PE=1 SV=1	1	8	8	8	12	Found	Found	Found	Found	Found	Found	Found	Found	Found	Found	Found	Found	Found	Found	Found
2670	[Master Protein] Very-long-chain (3R)-3-hydroxyacyl-CoA dehydratase 3 OS=Mus musculus OX=10090 GN=Hacd3 PE=1 SV=2	1	8	8	8	12	Found	Found	Found	Found	Found	Found	Found	Found	Found	Found	Found	Found	Found	Found	Found
3528	[Master Protein] NFATC2-interacting protein OS=Mus musculus OX=10090 GN=Nfatc2ip PE=1 SV=1	1	8	8	8	12	Found	Found	Found	Found	Found	Found	Found	Found	Found	Found	Found	Found	Found	Found	Found
3777	[Master Protein] Phosphoacetylglucosamine mutase OS=Mus musculus OX=10090 GN=Pgm3 PE=1 SV=1	1	8	8	8	12	Found	Found	Found	Found	Found	Found	Found	Found	Found	Found	Found	Found	Found	Found	Found
3796	[Master Protein] THO complex subunit 2 OS=Mus musculus OX=10090 GN=Thoc2 PE=1 SV=1	1	8	8	8	12	Found	Found	Found	Found	Found	Found	Found	Found	Found	Found	Found	Found	Found	Found	Found
4063	[Master Protein] Heme-binding protein 2 OS=Mus musculus OX=10090 GN=Hebp2 PE=1 SV=1	1	8	8	8	12	Found	Found	Found	Found	Found	Found	Found	Found	Found	Found	Found	Found	Found	Found	Found
4467	[Master Protein] PEST proteolytic signal-containing nuclear protein OS=Mus musculus OX=10090 GN=Pcnp PE=1 SV=1	1	8	8	8	12	Found	Found	Found	Found	Found	Found	Found	Found	Found	Found	Found	Found	Found	Found	Found
4966	[Master Protein] 3-mercaptopyruvate sulfurtransferase OS=Mus musculus OX=10090 GN=Mpst PE=1 SV=4	1	8	8	8	12	Found	Found	Found	Found	Found	Found	Found	Found	Found	Found	Found	Found	Found	Found	Found
5391	[Master Protein] Propionyl-CoA carboxylase beta chain, mitochondrial OS=Mus musculus OX=10090 GN=Pccb PE=1 SV=2	1	8	8	8	12	Found	Found	Found	Found	Found	Found	Found	Found	Found	Found	Found	Found	Found	Found	Found
5738	[Master Protein] Ribosyldihydronicotinamide dehydrogenase [quinone] OS=Mus musculus OX=10090 GN=Nqo2 PE=1 SV=3	2	8	8	8	12	Found	Found	Found	Found	Found	Found	Found	Found	Found	Found	Found	Found	Found	Found	Found
142	[Master Protein] DNA replication licensing factor MCM5 OS=Mus musculus OX=10090 GN=Mcm5 PE=1 SV=2	1	8	8	8	11	Found	Found	Found	Found	Found	Found	Found	Found	Found	Found	Found	Found	Found	Found	Found
384	[Master Protein] DnaJ homolog subfamily C member 11 OS=Mus musculus OX=10090 GN=Dnajc11 PE=1 SV=2	1	8	8	8	11	Found	Found	Found	Found	Found	Found	Found	Found	Found	Found	Found	Found	Found	Found	Found
408	[Master Protein] Intraflagellar transport protein 88 homolog OS=Mus musculus OX=10090 GN=Ift88 PE=1 SV=2	1	8	8	8	11	Found	Found	Found	Found	Found	Found	Found	Found	Found	Found	Found	Found	Found	Found	Found
703	[Master Protein] COP9 signalosome complex subunit 1 OS=Mus musculus OX=10090 GN=Gps1 PE=1 SV=1	1	8	8	9	11	Found	Found	Found	Found	Found	Found	Found	Found	Found	Found	Found	Found	Found	Found	Found
990	[Master Protein] Glutathione S-transferase kappa 1 OS=Mus musculus OX=10090 GN=Gstk1 PE=1 SV=3	1	8	8	8	11	Found	Found	Found	Found	Found	Found	Found	Found	Found	Found	Found	Found	Found	Found	Found
1697	[Master Protein] Complement factor B OS=Mus musculus OX=10090 GN=Cfb PE=1 SV=2	1	8	8	8	11	Found	Found	Found	Found	Found	Found	Found	Found	Found	Found	Found	Found	Found	Found	Found
1827	[Master Protein] N-acetyl-D-glucosamine kinase OS=Mus musculus OX=10090 GN=Nagk PE=1 SV=3	1	8	8	9	11	Found	Found	Found	Found	Found	Found	Found	Found	Found	Found	Found	Found	Found	Found	Found
2756	[Master Protein] Exopolyphosphatase PRUNE1 OS=Mus musculus OX=10090 GN=Prune1 PE=1 SV=1	1	8	8	8	11	Found	Found	Found	Found	Found	Found	Found	Found	Found	Found	Found	Found	Found	Found	Found
3738	[Master Protein] Carnitine O-palmitoyltransferase 1, liver isoform OS=Mus musculus OX=10090 GN=Cpt1a PE=1 SV=4	1	8	8	10	11	Found	Found	Found	Found	Found	Found	Found	Found	Found	Found	Found	Found	Found	Found	Found
4129	[Master Protein] Testis-expressed protein 2 OS=Mus musculus OX=10090 GN=Tex2 PE=1 SV=2	1	8	8	8	11	Found	Found	Found	Found	Found	Found	Found	Found	Found	Found	Found	Found	Found	Found	Found
4202	[Master Protein] Protein SAAL1 OS=Mus musculus OX=10090 GN=Saal1 PE=1 SV=1	1	8	8	10	11	Found	Found	Found	Found	Found	Found	Found	Found	Found	Found	Found	Found	Found	Found	Found
4253	[Master Protein] DNA-(apurinic or apyrimidinic site) endonuclease OS=Mus musculus OX=10090 GN=Apex1 PE=1 SV=2	1	8	8	8	11	Found	Found	Found	Found	Found	Found	Found	Found	Found	Found	Found	Found	Found	Found	Found
4669	[Master Protein] Axonemal dynein light intermediate polypeptide 1 OS=Mus musculus OX=10090 GN=Dnali1 PE=1 SV=1	1	8	8	8	11	Found	Found	Found	Found	Found	Found	Found	Found	Found	Found	Found	Found	Found	Found	Found
4703	[Master Protein] Golgi associated RAB2B interactor protein 3 OS=Mus musculus OX=10090 GN=Garin3 PE=1 SV=3	1	8	8	8	11	Found	Found	Found	Found	Found	Found	Found	Found	Found	Found	Found	Found	Found	Found	Found
5074	[Master Protein] Serine/threonine-protein phosphatase 6 regulatory subunit 1 OS=Mus musculus OX=10090 GN=Ppp6r1 PE=1 SV=1	1	8	8	9	11	Found	Found	Found	Found	Found	Found	Found	Found	Found	Found	Found	Found	Found	Found	Found
5147	[Master Protein] Coiled-coil and C2 domain-containing protein 1B OS=Mus musculus OX=10090 GN=Cc2d1b PE=1 SV=1	1	8	8	8	11	Found	Found	Found	Found	Found	Found	Found	Found	Found	Found	Found	Found	Found	Found	Found
5151	[Master Protein] Isoamyl acetate-hydrolyzing esterase 1 homolog OS=Mus musculus OX=10090 GN=Iah1 PE=1 SV=1	1	8	8	8	11	Found	Found	Found	Found	Found	Found	Found	Found	Found	Found	Found	Found	Found	Found	Found
5574	[Master Protein] Transcriptional activator protein Pur-alpha OS=Mus musculus OX=10090 GN=Pura PE=1 SV=1	1	8	8	8	11	Found	Found	Found	Found	Found	Found	Found	Found	Found	Found	Found	Found	Found	Found	Found
5856	[Master Protein] Flap endonuclease 1 OS=Mus musculus OX=10090 GN=Fen1 PE=1 SV=1	1	8	8	8	11	Found	Found	Found	Found	Found	Found	Found	Found	Found	Found	Found	Found	Found	Found	Found
666	[Master Protein] Protein CASC3 OS=Mus musculus OX=10090 GN=Casc3 PE=1 SV=3	1	8	8	8	10	Found	Found	Found	Found	Found	Found	Found	Found	Found	Found	Found	Found	Found	Found	Found
1217	[Master Protein] Cilia- and flagella-associated protein 57 OS=Mus musculus OX=10090 GN=Cfap57 PE=1 SV=3	1	8	8	9	10	Found	Found	Found	Found	Found	Found	Found	Found	Found	Found	Found	Found	Found	Found	Found
1235	[Master Protein] Disabled homolog 2 OS=Mus musculus OX=10090 GN=Dab2 PE=1 SV=2	1	8	8	8	10	Found	Found	Found	Found	Found	Found	Found	Found	Found	Found	Found	Found	Found	Found	Found
1661	[Master Protein] Negative elongation factor A OS=Mus musculus OX=10090 GN=Nelfa PE=1 SV=1	1	8	8	8	10	Found	Found	Found	Found	Found	Found	Found	Found	Found	Found	Found	Found	Found	Found	Found
1901	[Master Protein] Succinate-semialdehyde dehydrogenase, mitochondrial OS=Mus musculus OX=10090 GN=Aldh5a1 PE=1 SV=1	1	8	8	8	10	Found	Found	Found	Found	Found	Found	Found	Found	Found	Found	Found	Found	Found	Found	Found
2090	[Master Protein] RAB11-binding protein RELCH OS=Mus musculus OX=10090 GN=Relch PE=1 SV=1	1	8	8	8	10	Found	Found	Found	Found	Found	Found	Found	Found	Found	Found	Found	Found	Found	Found	Found
2218	[Master Protein] Glutaminase kidney isoform, mitochondrial OS=Mus musculus OX=10090 GN=Gls PE=1 SV=1	1	8	8	9	10	Found	Found	Found	Found	Found	Found	Found	Found	Found	Found	Found	Found	Found	Found	Found
3120	[Master Protein] N-chimaerin OS=Mus musculus OX=10090 GN=Chn1 PE=1 SV=2	1	8	8	8	10	Found	Found	Found	Found	Found	Found	Found	Found	Found	Found	Found	Found	Found	Found	Found
3386	[Master Protein] Dynactin subunit 3 OS=Mus musculus OX=10090 GN=Dctn3 PE=1 SV=2	1	8	8	8	10	Found	Found	Found	Found	Found	Found	Found	Found	Found	Found	Found	Found	Found	Found	Found
3559	[Master Protein] X-ray repair cross-complementing protein 5 OS=Mus musculus OX=10090 GN=Xrcc5 PE=1 SV=4	1	8	8	8	10	Found	Found	Found	Found	Found	Found	Found	Found	Found	Found	Found	Found	Found	Found	Found
3908	[Master Protein] tRNA (guanine(6)-N2)-methyltransferase THUMP3 OS=Mus musculus OX=10090 GN=Thumpd3 PE=1 SV=1	1	8	8	8	10	Found	Found	Found	Found	Found	Found	Found	Found	Found	Found	Found	Found	Found	Found	Found
4413	[Master Protein] PSME3-interacting protein OS=Mus musculus OX=10090 GN=Psme3ip1 PE=1 SV=1	2	8	8	8	10	Found	Found	Found	Found	Found	Found	Found	Found	Found	Found	Found	Found	Found	Found	Found
4660	[Master Protein] Disintegrin and metalloproteinase domain-containing protein 5 OS=Mus musculus OX=10090 GN=Adam5 PE=1 SV=1	1	8	8	9	10	Found	Found	Found	Found	Found	Found	Found	Found	Found	Found	Found	Found	Found	Found	Found
4676	[Master Protein] Importin-9 OS=Mus musculus OX=10090 GN=Ipo9 PE=1 SV=3	1	8	8	8	10	Found	Found	Found	Found	Found	Found	Found	Found	Found	Found	Found	Found	Found	Found	Found
4883	[Master Protein] Exocyst complex component 1 OS=Mus musculus OX=10090 GN=Exoc1 PE=1 SV=4	1	8	8	8	10	Found	Found	Found	Found	Found	Found	Found	Found	Found	Found	Found	Found	Found	Found	Found
5512	[Master Protein] FHF complex subunit HOOK interacting protein 2A OS=Mus musculus OX=10090 GN=Fhip2a PE=1 SV=2	1	8	8	8	10	Found	Found	Found	Found	Found	Found	Found	Found	Found	Found	Found	Found	Found	Found	Found
149	[Master Protein] FSD1-like protein OS=Mus musculus OX=10090 GN=Fsd1l PE=1 SV=2	1	8	8	8	9	Found	Found	Found	Found	Found	Found	Found	Found	Found	Found	Found	Found	Found	Found	Found
326	[Master Protein] Serine/threonine-protein kinase mTOR OS=Mus musculus OX=10090 GN=Mtor PE=1 SV=2	1	8	8	8	9	Found	Found	Found	Found	Found	Found	Found	Found	Found	Found	Found	Found	Found	Found	Found
334	[Master Protein] RNA-binding protein 14 OS=Mus musculus OX=10090 GN=Rbm14 PE=1 SV=1	1	8	8	8	9	Found	Found	Found	Found	Found	Found	Found	Found	Found	Found	Found	Found	Found	Found	Found
660	[Master Protein] Nuclear RNA export factor 1 OS=Mus musculus OX=10090 GN=Nxf1 PE=1 SV=3	1	8	8	9	9	Found	Found	Found	Found	Found	Found	Found	Found	Found	Found	Found	Found	Found	Found	Found
1373	[Master Protein] RB1-inducible coiled-coil protein 1 OS=Mus musculus OX=10090 GN=Rb1cc1 PE=1 SV=3	1	8	8	8	9	Found	Found	Found	Found	Found	Found	Found	Found	Found	Found	Found	Found	Found	Found	Found
1469	[Master Protein] Protein PALS2 OS=Mus musculus OX=10090 GN=Pals2 PE=1 SV=1	1	8	8	8	9	Found	Found	Found	Found	Found	Found	Found	Found	Found	Found	Found	Found	Found	Found	Found
1519	[Master Protein] Protein GOLM2 OS=Mus musculus OX=10090 GN=Golm2 PE=1 SV=1	1	8	8	8	9	Found	Found	Found	Found	Found	Found	Found	Found	Found	Found	Found	Found	Found	Found	Found
1840	[Master Protein] Growth factor receptor-bound protein 2 OS=Mus musculus OX=10090 GN=Grb2 PE=1 SV=1	1	8	8	8	9	Found	Found	Found	Found	Found	Found	Found	Found	Found	Found	Found	Found	Found	Found	Found
1841	[Master Protein] Lysophosphatidic acid phosphatase type 6 OS=Mus musculus OX=10090 GN=Acp6 PE=1 SV=1	1	8	8	8	9	Found	Found	Found	Found	Found	Found	Found	Found	Found	Found	Found	Found	Found	Found	Found
1851	[Master Protein] ESF1 homolog OS=Mus musculus OX=10090 GN=Esf1 PE=1 SV=1	1	8	8	8	9	Found	Found	Found	Found	Found	Found	Found	Found	Found	Found	Found	Found	Found	Found	Found
2009	[Master Protein] E3 ubiquitin-protein ligase UBR5 OS=Mus musculus OX=10090 GN=Ubr5 PE=1 SV=2	1	8	8	8	9	Found	Found	Found	Found	Found	Found	Found	Found	Found	Found	Found	Found	Found	Found	Found
2179	[Master Protein] Arsenite methyltransferase OS=Mus musculus OX=10090 GN=As3mt PE=1 SV=2	1	8	8	8	9	Found	Found	Found	Found	Found	Found	Found	Found	Found	Found	Found	Found	Found	Found	Found
2298	[Master Protein] Signal transducer and activator of transcription 1 OS=Mus musculus OX=10090 GN=Stat1 PE=1 SV=1	1	8	8	8	9	Found	Found	Found	Found	Found	Found	Found	Found	Found	Found	Found	Found	Found	Found	Found
2412	[Master Protein] Tetratricopeptide repeat protein 38 OS=Mus musculus OX=10090 GN=Ttc38 PE=1 SV=2	1	8	8	8	9	Found	Found	Found	Found	Found	Found	Found	Found	Found	Found	Found	Found	Found	Found	Found
2539	[Master Protein] Ribonucleoside-diphosphate reductase large subunit OS=Mus musculus OX=10090 GN=Rrm1 PE=1 SV=2	1	8	8	8	9	Found	Found	Found	Found	Found	Found	Found	Found	Found	Found	Found	Found	Found	Found	Found
2668	[Master Protein] DNA-directed RNA polymerases I and III subunit RPAC1 OS=Mus musculus OX=10090 GN=Polr1c PE=1 SV=3	1	8	8	8	9	Found	Found	Found	Found	Found	Found	Found	Found	Found	Found	Found	Found	Found	Found	Found
2674	[Master Protein] Selenocysteine-specific elongation factor OS=Mus musculus OX=10090 GN=Eefsec PE=1 SV=2	1	8	8	8	9	Found	Found	Found	Found	Found	Found	Found	Found	Found	Found	Found	Found	Found	Found	Found
2700	[Master Protein] Paralemmin-1 OS=Mus musculus OX=10090 GN=Palm PE=1 SV=1	1	8	8	8	9	Found	Found	Found	Found	Found	Found	Found	Found	Found	Found	Found	Found	Found	Found	Found
3012	[Master Protein] DCC-interacting protein 13-alpha OS=Mus musculus OX=10090 GN=Appl1 PE=1 SV=1	1	8	8	8	9	Found	Found	Found	Found	Found	Found	Found	Found	Found	Found	Found	Found	Found	Found	Found
3154	[Master Protein] Rab3 GTPase-activating protein non-catalytic subunit OS=Mus musculus OX=10090 GN=Rab3gap2 PE=1 SV=2	1	8	8	8	9	Found	Found	Found	Found	Found	Found	Found	Found	Found	Found	Found	Found	Found	Found	Found
3323	[Master Protein] NAD-dependent protein deacetylase sirtuin-1 OS=Mus musculus OX=10090 GN=Sirt1 PE=1 SV=2	1	8	8	8	9	Found	Found	Found	Found	Found	Found	Found	Found	Found	Found	Found	Found	Found	Found	Found
3344	[Master Protein] Ankyrin repeat domain-containing protein 17 OS=Mus musculus OX=10090 GN=Ankrd17 PE=1 SV=2	1	8	8	8	9	Found	Found	Found	Found	Found	Found	Found	Found	Found	Found	Found	Found	Found	Found	Found
3410	[Master Protein] Cytoplasmic dynein 2 light intermediate chain 1 OS=Mus musculus OX=10090 GN=Dync2li1 PE=1 SV=1	1	8	8	8	9	Found	Found	Found	Found	Found	Found	Found	Found	Found	Found	Found	Found	Found	Found	Found
3806	[Master Protein] SLAIN motif-containing protein 2 OS=Mus musculus OX=10090 GN=Slain2 PE=1 SV=2	1	8	8	8	9	Found	Found	Found	Found	Found	Found	Found	Found	Found	Found	Found	Found	Found	Found	Found
3918	[Master Protein] Alkyldihydroxyacetonephosphate synthase, peroxisomal OS=Mus musculus OX=10090 GN=Agps PE=1 SV=1	1	8	8	8	9	Found	Found	Found	Found	Found	Found	Found	Found	Found	Found	Found	Found	Found	Found	Found
4100	[Master Protein] Sperm-associated antigen 17 OS=Mus musculus OX=10090 GN=Spag17 PE=1 SV=2	1	8	8	9	9	Found	Found	Found	Found	Found	Found	Found	Found	Found	Found	Found	Found	Found	Found	Found
4163	[Master Protein] Nucleolar protein 56 OS=Mus musculus OX=10090 GN=Nop56 PE=1 SV=2	1	8	8	8	9	Found	Found	Found	Found	Found	Found	Found	Found	Found	Found	Found	Found	Found	Found	Found
4248	[Master Protein] Lipoma-preferred partner homolog OS=Mus musculus OX=10090 GN=Lpp PE=1 SV=1	1	8	8	8	9	Found	Found	Found	Found	Found	Found	Found	Found	Found	Found	Found	Found	Found	Found	Found
4941	[Master Protein] Glutamate--cysteine ligase catalytic subunit OS=Mus musculus OX=10090 GN=Gclc PE=1 SV=4	1	8	8	8	9	Found	Found	Found	Found	Found	Found	Found	Found	Found	Found	Found	Found	Found	Found	Found
5042	[Master Protein] Exocyst complex component 8 OS=Mus musculus OX=10090 GN=Exoc8 PE=1 SV=1	1	8	8	8	9	Found	Found	Found	Found	Found	Found	Found	Found	Found	Found	Found	Found	Found	Found	Found
5189	[Master Protein] Prostacyclin synthase OS=Mus musculus OX=10090 GN=Ptgis PE=1 SV=1	1	8	8	8	9	Found	Found	Found	Found	Found	Found	Found	Found	Found	Found	Found	Found	Found	Found	Found
5622	[Master Protein] Laminin subunit gamma-1 OS=Mus musculus OX=10090 GN=Lamc1 PE=1 SV=2	1	8	8	8	9	Found	Found	Found	Found	Found	Found	Found	Found	Found	Found	Found	Found	Found	Found	Found
5741	[Master Protein] Cysteine desulfurase, mitochondrial OS=Mus musculus OX=10090 GN=Nfs1 PE=1 SV=3	1	8	8	8	9	Found	Found	Found	Found	Found	Found	Found	Found	Found	Found	Found	Found	Found	Found	Found
5811	[Master Protein] Vinexin OS=Mus musculus OX=10090 GN=Sorbs3 PE=1 SV=1	1	8	8	8	9	Found	Found	Found	Found	Found	Found	Found	Found	Found	Found	Found	Found	Found	Found	Found
5862	[Master Protein] Hormone-sensitive lipase OS=Mus musculus OX=10090 GN=Lipe PE=1 SV=2	1	8	8	8	9	Found	Found	Found	Found	Found	Found	Found	Found	Found	Found	Found	Found	Found	Found	Found
5869	[Master Protein] F-BAR domain only protein 2 OS=Mus musculus OX=10090 GN=Fcho2 PE=1 SV=1	1	8	8	8	9	Found	Found	Found	Found	Found	Found	Found	Found	Found	Found	Found	Found	Found	Found	Found
6000	[Master Protein] Switch-associated protein 70 OS=Mus musculus OX=10090 GN=Swap70 PE=1 SV=2	1	8	8	8	9	Found	Found	Found	Found	Found	Found	Found	Found	Found	Found	Found	Found	Found	Found	Found
6015	[Master Protein] 85/88 kDa calcium-independent phospholipase A2 OS=Mus musculus OX=10090 GN=Pla2g6 PE=1 SV=3	1	8	8	8	9	Found	Found	Found	Found	Found	Found	Found	Found	Found	Found	Found	Found	Found	Found	Found
53	[Master Protein] Ceramide transfer protein OS=Mus musculus OX=10090 GN=Cert1 PE=1 SV=1	1	8	8	8	8	Found	Found	Found	Found	Found	Found	Found	Found	Found	Found	Found	Found	Found	Found	Found
1673	[Master Protein] Gamma-adducin OS=Mus musculus OX=10090 GN=Add3 PE=1 SV=2	1	8	8	8	8	Found	Found	Found	Found	Found	Found	Found	Found	Found	Found	Found	Found	Found	Found	Found
1862	[Master Protein] Exocyst complex component 7 OS=Mus musculus OX=10090 GN=Exoc7 PE=1 SV=2	1	8	8	8	8	Found	Found	Found	Found	Found	Found	Found	Found	Found	Found	Found	Found	Found	Found	Found
2184	[Master Protein] Disks large homolog 1 OS=Mus musculus OX=10090 GN=Dlg1 PE=1 SV=1	3	8	8	8	8	Found	Found	Found	Found	Found	Found	Found	Found	Found	Found	Found	Found	Found	Found	Found
2404	[Master Protein] Negative elongation factor B OS=Mus musculus OX=10090 GN=Nelfb PE=1 SV=2	1	8	8	8	8	Found	Found	Found	Found	Found	Found	Found	Found	Found	Found	Found	Found	Found	Found	Found
2661	[Master Protein] Dynein axonemal assembly factor 5 OS=Mus musculus OX=10090 GN=Dnaaf5 PE=1 SV=1	1	8	8	8	8	Found	Found	Found	Found	Found	Found	Found	Found	Found	Found	Found	Found	Found	Found	Found
2686	[Master Protein] Ankyrin repeat, SAM and basic leucine zipper domain-containing protein 1 OS=Mus musculus OX=10090 GN=Asz1 PE=1 SV=2	1	8	8	8	8	Found	Found	Found	Found	Found	Found	Found	Found	Found	Found	Found	Found	Found	Found	Found
2802	[Master Protein] Dynein axonemal assembly factor 9 OS=Mus musculus OX=10090 GN=Dnaaf9 PE=1 SV=2	1	8	8	8	8	Found	Found	Found	Found	Found	Found	Found	Found	Found	Found	Found	Found	Found	Found	Found
2870	[Master Protein] L-aminoadipate-semialdehyde dehydrogenase-phosphopantetheinyl transferase OS=Mus musculus OX=10090 GN=Aasdhppt PE=1 SV=1	1	8	8	8	8	Found	Found	Found	Found	Found	Found	Found	Found	Found	Found	Found	Found	Found	Found	Found
3141	[Master Protein] Structural maintenance of chromosomes protein 4 OS=Mus musculus OX=10090 GN=Smc4 PE=1 SV=1	1	8	8	8	8	Found	Found	Found	Found	Found	Found	Found	Found	Found	Found	Found	Found	Found	Found	Found
3297	[Master Protein] Testin OS=Mus musculus OX=10090 GN=Tes PE=1 SV=1	1	8	8	8	8	Found	Found	Found	Found	Found	Found	Found	Found	Found	Found	Found	Found	Found	Found	Found
3398	[Master Protein] Ubiquitin carboxyl-terminal hydrolase 19 OS=Mus musculus OX=10090 GN=Usp19 PE=1 SV=1	1	8	8	8	8	Found	Found	Found	Found	Found	Found	Found	Found	Found	Found	Found	Found	Found	Found	Found
3926	[Master Protein] Wings apart-like protein homolog OS=Mus musculus OX=10090 GN=Wapl PE=1 SV=2	1	8	8	8	8	Found	Found	Found	Found	Found	Found	Found	Found	Found	Found	Found	Found	Found	Found	Found
4109	[Master Protein] Squamous cell carcinoma antigen recognized by T-cells 3 OS=Mus musculus OX=10090 GN=Sart3 PE=1 SV=1	1	8	8	8	8	Found	Found	Found	Found	Found	Found	Found	Found	Found	Found	Found	Found	Found	Found	Found
4335	[Master Protein] WASH complex subunit 2 OS=Mus musculus OX=10090 GN=Washc2 PE=1 SV=1	1	8	8	8	8	Found	Found	Found	Found	Found	Found	Found	Found	Found	Found	Found	Found	Found	Found	Found
4372	[Master Protein] Palmitoyl-protein thioesterase ABHD10, mitochondrial OS=Mus musculus OX=10090 GN=Abhd10 PE=1 SV=1	1	8	8	8	8	Found	Found	Found	Found	Found	Found	Found	Found	Found	Found	Found	Found	Found	Found	Found
4432	[Master Protein] Exportin-7 OS=Mus musculus OX=10090 GN=Xpo7 PE=1 SV=3	1	8	8	8	8	Found	Found	Found	Found	Found	Found	Found	Found	Found	Found	Found	Found	Found	Found	Found
4638	[Master Protein] OTU domain-containing protein 4 OS=Mus musculus OX=10090 GN=Otud4 PE=1 SV=1	1	8	8	8	8	Found	Found	Found	Found	Found	Found	Found	Found	Found	Found	Found	Found	Found	Found	Found
4873	[Master Protein] Sperm-associated antigen 4 protein OS=Mus musculus OX=10090 GN=Spag4 PE=1 SV=3	1	8	8	8	8	Found	Found	Found	Found	Found	Found	Found	Found	Found	Found	Found	Found	Found	Found	Found
5419	[Master Protein] Nidogen-1 OS=Mus musculus OX=10090 GN=Nid1 PE=1 SV=2	1	8	8	8	8	Found	Found	Found	Found	Found	Found	Found	Found	Found	Found	Found	Found	Found	Found	Found
5604	[Master Protein] Cleavage and polyadenylation specificity factor subunit 2 OS=Mus musculus OX=10090 GN=Cpsf2 PE=1 SV=1	1	8	8	8	8	Found	Found	Found	Found	Found	Found	Found	Found	Found	Found	Found	Found	Found	Found	Found
5731	[Master Protein] Dynein regulatory complex protein 9 OS=Mus musculus OX=10090 GN=Iqcg PE=1 SV=1	1	8	8	8	8	Found	Found	Found	Found	Found	Found	Found	Found	Found	Found	Found	Found	Found	Found	Found
555	[Master Protein] Alpha-1-antitrypsin 1-1 OS=Mus musculus OX=10090 GN=Serpina1a PE=1 SV=4	1	7	24	30	146	Found	Found	Found	Found	Found	Found	Found	Found	Found	Found	Found	Found	Found	Found	Found
2171	[Master Protein] Alpha-1-antitrypsin 1-5 OS=Mus musculus OX=10090 GN=Serpina1e PE=1 SV=1	1	7	21	26	145	Found	Found	Found	Found	Found	Found	Found	Found	Found	Found	Found	Found	Found	Found	Found
3531	[Master Protein] 14-3-3 protein beta/alpha OS=Mus musculus OX=10090 GN=Ywhab PE=1 SV=3	1	7	15	19	70	Found	Found	Found	Found	Found	Found	Found	Found	Found	Found	Found	Found	Found	Found	Found
117	[Master Protein] Spliceosome RNA helicase Ddx39b OS=Mus musculus OX=10090 GN=Ddx39b PE=1 SV=1	1	7	15	16	33	Found	Found	Found	Found	Found	Found	Found	Found	Found	Found	Found	Found	Found	Found	Found
2065	[Master Protein] Alpha-centractin OS=Mus musculus OX=10090 GN=Actr1a PE=1 SV=1	1	7	15	15	23	Found	Found	Found	Found	Found	Found	Found	Found	Found	Found	Found	Found	Found	Found	Found
4485	[Master Protein] AP-2 complex subunit alpha-2 OS=Mus musculus OX=10090 GN=Ap2a2 PE=1 SV=2	1	7	15	15	21	Found	Found	Found	Found	Found	Found	Found	Found	Found	Found	Found	Found	Found	Found	Found
3538	[Master Protein] Dynamin-3 OS=Mus musculus OX=10090 GN=Dnm3 PE=1 SV=1	1	7	15	15	19	Found	Found	Found	Found	Found	Found	Found	Found	Found	Found	Found	Found	Found	Found	Found
2435	[Master Protein] Serine protease inhibitor A3K OS=Mus musculus OX=10090 GN=Serpina3k PE=1 SV=2	4	7	13	15	57	Found	Found	Found	Found	Found	Found	Found	Found	Found	Found	Found	Found	Found	Found	Found
2270	[Master Protein] Ras-related protein Rab-2A OS=Mus musculus OX=10090 GN=Rab2a PE=1 SV=1	1	7	13	16	26	Found	Found	Found	Found	Found	Found	Found	Found	Found	Found	Found	Found	Found	Found	Found
5310	[Master Protein] Tropomyosin alpha-4 chain OS=Mus musculus OX=10090 GN=Tpm4 PE=1 SV=3	1	7	13	13	19	Found	Found	Found	Found	Found	Found	Found	Found	Found	Found	Found	Found	Found	Found	Found
3518	[Master Protein] Nucleoside diphosphate kinase A OS=Mus musculus OX=10090 GN=Nme1 PE=1 SV=1	1	7	12	17	50	Found	Found	Found	Found	Found	Found	Found	Found	Found	Found	Found	Found	Found	Found	Found
3749	[Master Protein] cAMP-dependent protein kinase catalytic subunit alpha OS=Mus musculus OX=10090 GN=Prkaca PE=1 SV=3	1	7	12	12	18	Found	Found	Found	Found	Found	Found	Found	Found	Found	Found	Found	Found	Found	Found	Found
733	[Master Protein] Proteasome subunit alpha type-8 OS=Mus musculus OX=10090 GN=Psma8 PE=1 SV=1	1	7	11	11	20	Found	Found	Found	Found	Found	Found	Found	Found	Found	Found	Found	Found	Found	Found	Found
1942	[Master Protein] 3 beta-hydroxysteroid dehydrogenase/Delta 5-->4-isomerase type 6 OS=Mus musculus OX=10090 GN=Hsd3b6 PE=1 SV=4	5	7	10	12	29	Found	Found	Found	Found	Found	Found	Found	Found	Found	Found	Found	Found	Found	Found	Found
4007	[Master Protein] High mobility group protein B2 OS=Mus musculus OX=10090 GN=Hmgb2 PE=1 SV=3	1	7	10	11	28	Found	Found	Found	Found	Found	Found	Found	Found	Found	Found	Found	Found	Found	Found	Found
4598	[Master Protein] Ubiquilin-2 OS=Mus musculus OX=10090 GN=Ubqln2 PE=1 SV=2	1	7	10	13	23	Found	Found	Found	Found	Found	Found	Found	Found	Found	Found	Found	Found	Found	Found	Found
1906	[Master Protein] Transmembrane emp24 domain-containing protein 9 OS=Mus musculus OX=10090 GN=Tmed9 PE=1 SV=2	1	7	10	10	20	Found	Found	Found	Found	Found	Found	Found	Found	Found	Found	Found	Found	Found	Found	Found
5740	[Master Protein] V-type proton ATPase subunit E 2 OS=Mus musculus OX=10090 GN=Atp6v1e2 PE=1 SV=1	1	7	10	10	18	Found	Found	Found	Found	Found	Found	Found	Found	Found	Found	Found	Found	Found	Found	Found
1111	[Master Protein] Mitogen-activated protein kinase 3 OS=Mus musculus OX=10090 GN=Mapk3 PE=1 SV=5	10	7	10	11	17	Found	Found	Found	Found	Found	Found	Found	Found	Found	Found	Found	Found	Found	Found	Found
1264	[Master Protein] Phosphoribosyl pyrophosphate synthase-associated protein 2 OS=Mus musculus OX=10090 GN=Prpsap2 PE=1 SV=1	1	7	10	10	16	Found	Found	Found	Found	Found	Found	Found	Found	Found	Found	Found	Found	Found	Found	Found
3752	[Master Protein] UV excision repair protein RAD23 homolog A OS=Mus musculus OX=10090 GN=Rad23a PE=1 SV=2	1	7	10	11	16	Found	Found	Found	Found	Found	Found	Found	Found	Found	Found	Found	Found	Found	Found	Found
2040	[Master Protein] KH domain-containing, RNA-binding, signal transduction-associated protein 3 OS=Mus musculus OX=10090 GN=Khdrbs3 PE=1 SV=1	1	7	10	11	15	Found	Found	Found	Found	Found	Found	Found	Found	Found	Found	Found	Found	Found	Found	Found
2653	[Master Protein] Serine/arginine-rich splicing factor 4 OS=Mus musculus OX=10090 GN=Srsf4 PE=2 SV=1	1	7	10	10	14	Found	Found	Found	Found	Found	Found	Found	Found	Found	Found	Found	Found	Found	Found	Found
4003	[Master Protein] Glycylpeptide N-tetradecanoyltransferase 1 OS=Mus musculus OX=10090 GN=Nmt1 PE=1 SV=1	1	7	10	11	12	Found	Found	Found	Found	Found	Found	Found	Found	Found	Found	Found	Found	Found	Found	Found
4327	[Master Protein] Glutathione S-transferase A2 OS=Mus musculus OX=10090 GN=Gsta2 PE=1 SV=3	1	7	9	9	43	Found	Found	Found	Found	Found	Found	Found	Found	Found	Found	Found	Found	Found	Found	Found
837	[Master Protein] Transcription factor BTF3 homolog 4 OS=Mus musculus OX=10090 GN=Btf3l4 PE=1 SV=1	1	7	9	10	32	Found	Found	Found	Found	Found	Found	Found	Found	Found	Found	Found	Found	Found	Found	Found
4406	[Master Protein] Phosphatidylethanolamine-binding protein 2 OS=Mus musculus OX=10090 GN=Pbp2 PE=1 SV=1	1	7	9	10	24	Found	Found	Found	Found	Found	Found	Found	Found	Found	Found	Found	Found	Found	Found	Found
2144	[Master Protein] Histone H1.1 OS=Mus musculus OX=10090 GN=H1-1 PE=1 SV=2	1	7	9	10	23	Found	Found	Found	Found	Found	Found	Found	Found	Found	Found	Found	Found	Found	Found	Found
5863	[Master Protein] Sorting nexin-3 OS=Mus musculus OX=10090 GN=Snx3 PE=1 SV=3	1	7	9	10	20	Found	Found	Found	Found	Found	Found	Found	Found	Found	Found	Found	Found	Found	Found	Found
1241	[Master Protein] Ras-related protein Rab-5C OS=Mus musculus OX=10090 GN=Rab5c PE=1 SV=2	1	7	9	11	17	Found	Found	Found	Found	Found	Found	Found	Found	Found	Found	Found	Found	Found	Found	Found
4577	[Master Protein] SRSF protein kinase 1 OS=Mus musculus OX=10090 GN=Srpk1 PE=1 SV=2	1	7	9	10	15	Found	Found	Found	Found	Found	Found	Found	Found	Found	Found	Found	Found	Found	Found	Found
1932	[Master Protein] Kinesin light chain 4 OS=Mus musculus OX=10090 GN=Klc4 PE=1 SV=1	1	7	9	9	13	Found	Found	Found	Found	Found	Found	Found	Found	Found	Found	Found	Found	Found	Found	Found
4442	[Master Protein] Synaptic functional regulator FMR1 OS=Mus musculus OX=10090 GN=Fmr1 PE=1 SV=1	1	7	9	9	13	Found	Found	Found	Found	Found	Found	Found	Found	Found	Found	Found	Found	Found	Found	Found
5373	[Master Protein] Cytoplasmic protein NCK1 OS=Mus musculus OX=10090 GN=Nck1 PE=1 SV=1	1	7	9	10	13	Found	Found	Found	Found	Found	Found	Found	Found	Found	Found	Found	Found	Found	Found	Found
3356	[Master Protein] Aldehyde oxidase 3 OS=Mus musculus OX=10090 GN=Aox3 PE=1 SV=1	1	7	9	9	12	Found	Found	Found	Found	Found	Found	Found	Found	Found	Found	Found	Found	Found	Found	Found
4443	[Master Protein] Pre-mRNA-processing factor 40 homolog B OS=Mus musculus OX=10090 GN=Prpf40b PE=1 SV=2	1	7	9	9	11	Found	Found	Found	Found	Found	Found	Found	Found	Found	Found	Found	Found	Found	Found	Found
1896	[Master Protein] YTH domain-containing family protein 2 OS=Mus musculus OX=10090 GN=Ythdf2 PE=1 SV=1	2	7	9	9	9	Found	Found	Found	Found	Found	Found	Found	Found	Found	Found	Found	Found	Found	Found	Found
1613	[Master Protein] Centrin-4 OS=Mus musculus OX=10090 GN=Cetn4 PE=1 SV=1	1	7	8	9	21	Found	Found	Found	Found	Found	Found	Found	Found	Found	Found	Found	Found	Found	Found	Found
2725	[Master Protein] Chromobox protein homolog 1 OS=Mus musculus OX=10090 GN=Cbx1 PE=1 SV=1	1	7	8	11	20	Found	Found	Found	Found	Found	Found	Found	Found	Found	Found	Found	Found	Found	Found	Found
3122	[Master Protein] Asparagine--tRNA ligase, cytoplasmic OS=Mus musculus OX=10090 GN=NARS1 PE=1 SV=2	1	7	8	9	18	Found	Found	Found	Found	Found	Found	Found	Found	Found	Found	Found	Found	Found	Found	Found
2129	[Master Protein] Calcineurin subunit B type 2 OS=Mus musculus OX=10090 GN=Ppp3r2 PE=1 SV=3	1	7	8	9	17	Found	Found	Found	Found	Found	Found	Found	Found	Found	Found	Found	Found	Found	Found	Found
5152	[Master Protein] Ras-related protein Rab-6A OS=Mus musculus OX=10090 GN=Rab6a PE=1 SV=4	11	7	8	9	17	Found	Found	Found	Found	Found	Found	Found	Found	Found	Found	Found	Found	Found	Found	Found
2236	[Master Protein] Mitogen-activated protein kinase 14 OS=Mus musculus OX=10090 GN=Mapk14 PE=1 SV=3	7	7	8	10	16	Found	Found	Found	Found	Found	Found	Found	Found	Found	Found	Found	Found	Found	Found	Found
4351	[Master Protein] Alpha-endosulfine OS=Mus musculus OX=10090 GN=Ensa PE=1 SV=1	1	7	8	9	16	Found	Found	Found	Found	Found	Found	Found	Found	Found	Found	Found	Found	Found	Found	Found
385	[Master Protein] Guanine nucleotide-binding protein G(s) subunit alpha isoforms short OS=Mus musculus OX=10090 GN=Gnas PE=1 SV=1	3	7	8	8	14	Found	Found	Found	Found	Found	Found	Found	Found	Found	Found	Found	Found	Found	Found	Found
4008	[Master Protein] DnaJ homolog subfamily B member 3 OS=Mus musculus OX=10090 GN=Dnajb3 PE=2 SV=1	1	7	8	8	14	Found	Found	Found	Found	Found	Found	Found	Found	Found	Found	Found	Found	Found	Found	Found
867	[Master Protein] Golgi resident protein GCP60 OS=Mus musculus OX=10090 GN=Acbd3 PE=1 SV=3	1	7	8	9	13	Found	Found	Found	Found	Found	Found	Found	Found	Found	Found	Found	Found	Found	Found	Found
3957	[Master Protein] Septin-14 OS=Mus musculus OX=10090 GN=Septin14 PE=1 SV=3	1	7	8	8	13	Found	Found	Found	Found	Found	Found	Found	Found	Found	Found	Found	Found	Found	Found	Found
4906	[Master Protein] Adenylyl cyclase-associated protein 2 OS=Mus musculus OX=10090 GN=Cap2 PE=1 SV=1	1	7	8	8	13	Found	Found	Found	Found	Found	Found	Found	Found	Found	Found	Found	Found	Found	Found	Found
2384	[Master Protein] Core histone macro-H2A.1 OS=Mus musculus OX=10090 GN=Macroh2a1 PE=1 SV=3	2	7	8	8	12	Found	Found	Found	Found	Found	Found	Found	Found	Found	Found	Found	Found	Found	Found	Found
5414	[Master Protein] Sideroflexin-3 OS=Mus musculus OX=10090 GN=Sfxn3 PE=1 SV=1	1	7	8	8	12	Found	Found	Found	Found	Found	Found	Found	Found	Found	Found	Found	Found	Found	Found	Found
2423	[Master Protein] Coronin-1C OS=Mus musculus OX=10090 GN=Coro1c PE=1 SV=2	1	7	8	8	11	Found	Found	Found	Found	Found	Found	Found	Found	Found	Found	Found	Found	Found	Found	Found
4440	[Master Protein] Paraneoplastic antigen Ma1 homolog OS=Mus musculus OX=10090 GN=Pnma1 PE=1 SV=2	2	7	8	8	11	Found	Found	Found	Found	Found	Found	Found	Found	Found	Found	Found	Found	Found	Found	Found
522	[Master Protein] Thioredoxin reductase 2, mitochondrial OS=Mus musculus OX=10090 GN=Txnrd2 PE=1 SV=4	1	7	8	8	10	Found	Found	Found	Found	Found	Found	Found	Found	Found	Found	Found	Found	Found	Found	Found
2327	[Master Protein] LIM domain and actin-binding protein 1 OS=Mus musculus OX=10090 GN=Lima1 PE=1 SV=3	2	7	8	8	10	Found	Found	Found	Found	Found	Found	Found	Found	Found	Found	Found	Found	Found	Found	Found
4161	[Master Protein] STE20-like serine/threonine-protein kinase OS=Mus musculus OX=10090 GN=Slk PE=1 SV=2	1	7	8	8	10	Found	Found	Found	Found	Found	Found	Found	Found	Found	Found	Found	Found	Found	Found	Found
5073	[Master Protein] Protein Hook homolog 2 OS=Mus musculus OX=10090 GN=Hook2 PE=1 SV=3	1	7	8	8	10	Found	Found	Found	Found	Found	Found	Found	Found	Found	Found	Found	Found	Found	Found	Found
5997	[Master Protein] EH domain-containing protein 2 OS=Mus musculus OX=10090 GN=Ehd2 PE=1 SV=1	1	7	8	8	10	Found	Found	Found	Found	Found	Found	Found	Found	Found	Found	Found	Found	Found	Found	Found
444	[Master Protein] Rab GTPase-activating protein 1 OS=Mus musculus OX=10090 GN=Rabgap1 PE=1 SV=1	1	7	8	8	8	Found	Found	Found	Found	Found	Found	Found	Found	Found	Found	Found	Found	Found	Found	Found
1288	[Master Protein] DNA repair protein RAD50 OS=Mus musculus OX=10090 GN=Rad50 PE=1 SV=1	1	7	8	8	8	Found	Found	Found	Found	Found	Found	Found	Found	Found	Found	Found	Found	Found	Found	Found
3968	[Master Protein] Decorin OS=Mus musculus OX=10090 GN=Dcn PE=1 SV=1	1	7	8	8	8	Found	Found	Found	Found	Found	Found	Found	Found	Found	Found	Found	Found	Found	Found	Found
4761	[Master Protein] Protease 1 OS=Achromobacter lyticus OX=224 PE=1 SV=1	1	7	7	8	78	Found	Found	Found	Found	Found	Found	Found	Found	Found	Found	Found	Found	Found	Found	Found
1208	[Master Protein] Testis-expressed protein 101 OS=Mus musculus OX=10090 GN=Tex101 PE=1 SV=1	1	7	7	15	67	Found	Found	Found	Found	Found	Found	Found	Found	Found	Found	Found	Found	Found	Found	Found
1791	[Master Protein] Macrophage migration inhibitory factor OS=Mus musculus OX=10090 GN=Mif PE=1 SV=2	1	7	7	9	41	Found	Found	Found	Found	Found	Found	Found	Found	Found	Found	Found	Found	Found	Found	Found
914	[Master Protein] Cytochrome c oxidase subunit 2 OS=Mus musculus OX=10090 GN=Mtco2 PE=1 SV=1	1	7	7	13	36	Found	Found	Found	Found	Found	Found	Found	Found	Found	Found	Found	Found	Found	Found	Found
4739	[Master Protein] Platelet-activating factor acetylhydrolase IB subunit alpha2 OS=Mus musculus OX=10090 GN=Pafah1b2 PE=1 SV=2	1	7	7	10	35	Found	Found	Found	Found	Found	Found	Found	Found	Found	Found	Found	Found	Found	Found	Found
697	[Master Protein] Palmitoyl-protein thioesterase 1 OS=Mus musculus OX=10090 GN=Ppt1 PE=1 SV=2	1	7	7	7	27	Found	Found	Found	Found	Found	Found	Found	Found	Found	Found	Found	Found	Found	Found	Found
3969	[Master Protein] Normal mucosa of esophagus-specific gene 1 protein OS=Mus musculus OX=10090 GN=Nmes1 PE=1 SV=1	1	7	7	9	27	Found	Found	Found	Found	Found	Found	Found	Found	Found	Found	Found	Found	Found	Found	Found
3201	[Master Protein] Adrenodoxin, mitochondrial OS=Mus musculus OX=10090 GN=Fdx1 PE=1 SV=1	1	7	7	7	26	Found	Found	Found	Found	Found	Found	Found	Found	Found	Found	Found	Found	Found	Found	Found
5919	[Master Protein] Serine/arginine-rich splicing factor 2 OS=Mus musculus OX=10090 GN=Srsf2 PE=1 SV=4	1	7	7	8	26	Found	Found	Found	Found	Found	Found	Found	Found	Found	Found	Found	Found	Found	Found	Found
3118	[Master Protein] Complement component 1 Q subcomponent-binding protein, mitochondrial OS=Mus musculus OX=10090 GN=C1qbp PE=1 SV=1	1	7	7	7	25	Found	Found	Found	Found	Found	Found	Found	Found	Found	Found	Found	Found	Found	Found	Found
5177	[Master Protein] Barrier-to-autointegration factor OS=Mus musculus OX=10090 GN=Banf1 PE=1 SV=1	1	7	7	8	24	Found	Found	Found	Found	Found	Found	Found	Found	Found	Found	Found	Found	Found	Found	Found
2516	[Master Protein] Thioredoxin domain-containing protein 12 OS=Mus musculus OX=10090 GN=Txndc12 PE=1 SV=1	1	7	7	9	23	Found	Found	Found	Found	Found	Found	Found	Found	Found	Found	Found	Found	Found	Found	Found
3338	[Master Protein] Proteasome subunit beta type-1 OS=Mus musculus OX=10090 GN=Psmb1 PE=1 SV=1	1	7	7	9	23	Found	Found	Found	Found	Found	Found	Found	Found	Found	Found	Found	Found	Found	Found	Found
5724	[Master Protein] THO complex subunit 4 OS=Mus musculus OX=10090 GN=Alyref PE=1 SV=3	2	7	7	10	23	Found	Found	Found	Found	Found	Found	Found	Found	Found	Found	Found	Found	Found	Found	Found
2587	[Master Protein] Phosphatidylethanolamine-binding protein 4 OS=Mus musculus OX=10090 GN=Pebp4 PE=1 SV=2	1	7	7	7	22	Found	Found	Found	Found	Found	Found	Found	Found	Found	Found	Found	Found	Found	Found	Found
4680	[Master Protein] Proteasome subunit beta type-4 OS=Mus musculus OX=10090 GN=Psmb4 PE=1 SV=1	1	7	7	10	22	Found	Found	Found	Found	Found	Found	Found	Found	Found	Found	Found	Found	Found	Found	Found
485	[Master Protein] Thiosulfate sulfurtransferase OS=Mus musculus OX=10090 GN=Tst PE=1 SV=3	1	7	7	10	21	Found	Found	Found	Found	Found	Found	Found	Found	Found	Found	Found	Found	Found	Found	Found
2010	[Master Protein] Small acidic protein OS=Mus musculus OX=10090 GN=Smap PE=1 SV=1	1	7	7	9	21	Found	Found	Found	Found	Found	Found	Found	Found	Found	Found	Found	Found	Found	Found	Found
4518	[Master Protein] Proteasome subunit beta type-6 OS=Mus musculus OX=10090 GN=Psmb6 PE=1 SV=3	1	7	7	8	18	Found	Found	Found	Found	Found	Found	Found	Found	Found	Found	Found	Found	Found	Found	Found
5390	[Master Protein] U6 snRNA-associated Sm-like protein LSm8 OS=Mus musculus OX=10090 GN=Lsm8 PE=1 SV=3	1	7	7	8	18	Found	Found	Found	Found	Found	Found	Found	Found	Found	Found	Found	Found	Found	Found	Found
2905	[Master Protein] Nectin-3 OS=Mus musculus OX=10090 GN=Nectin3 PE=1 SV=1	1	7	7	7	17	Found	Found	Found	Found	Found	Found	Found	Found	Found	Found	Found	Found	Found	Found	Found
5539	[Master Protein] Vitamin D-binding protein OS=Mus musculus OX=10090 GN=Gc PE=1 SV=2	1	7	7	7	17	Found	Found	Found	Found	Found	Found	Found	Found	Found	Found	Found	Found	Found	Found	Found
5746	[Master Protein] Proteasome subunit beta type-3 OS=Mus musculus OX=10090 GN=Psmb3 PE=1 SV=1	1	7	7	10	17	Found	Found	Found	Found	Found	Found	Found	Found	Found	Found	Found	Found	Found	Found	Found
1411	[Master Protein] Golgi reassembly-stacking protein 2 OS=Mus musculus OX=10090 GN=Gorasp2 PE=1 SV=3	1	7	7	8	16	Found	Found	Found	Found	Found	Found	Found	Found	Found	Found	Found	Found	Found	Found	Found
1565	[Master Protein] 40S ribosomal protein S8 OS=Mus musculus OX=10090 GN=Rps8 PE=1 SV=2	1	7	7	7	16	Found	Found	Found	Found	Found	Found	Found	Found	Found	Found	Found	Found	Found	Found	Found
2738	[Master Protein] Cystatin-B OS=Mus musculus OX=10090 GN=Cstb PE=1 SV=1	1	7	7	7	16	Found	Found	Found	Found	Found	Found	Found	Found	Found	Found	Found	Found	Found	Found	Found
2765	[Master Protein] NADH dehydrogenase [ubiquinone] 1 alpha subcomplex subunit 2 OS=Mus musculus OX=10090 GN=Ndufa2 PE=1 SV=3	1	7	7	8	16	Found	Found	Found	Found	Found	Found	Found	Found	Found	Found	Found	Found	Found	Found	Found
3472	[Master Protein] ATP synthase subunit delta, mitochondrial OS=Mus musculus OX=10090 GN=Atp5f1d PE=1 SV=1	1	7	7	8	16	Found	Found	Found	Found	Found	Found	Found	Found	Found	Found	Found	Found	Found	Found	Found
4549	[Master Protein] Spermatogenesis-associated protein 33 OS=Mus musculus OX=10090 GN=Spata33 PE=1 SV=1	1	7	7	7	16	Found	Found	Found	Found	Found	Found	Found	Found	Found	Found	Found	Found	Found	Found	Found
510	[Master Protein] Argininosuccinate lyase OS=Mus musculus OX=10090 GN=Asl PE=1 SV=1	1	7	7	8	15	Found	Found	Found	Found	Found	Found	Found	Found	Found	Found	Found	Found	Found	Found	Found
2565	[Master Protein] Prothymosin alpha OS=Mus musculus OX=10090 GN=Ptma PE=1 SV=2	1	7	7	7	15	Found	Found	Found	Found	Found	Found	Found	Found	Found	Found	Found	Found	Found	Found	Found
3337	[Master Protein] 60S ribosomal protein L13a OS=Mus musculus OX=10090 GN=Rpl13a PE=1 SV=4	1	7	7	8	15	Found	Found	Found	Found	Found	Found	Found	Found	Found	Found	Found	Found	Found	Found	Found
3698	[Master Protein] 60S ribosomal protein L32 OS=Mus musculus OX=10090 GN=Rpl32 PE=1 SV=2	2	7	7	9	15	Found	Found	Found	Found	Found	Found	Found	Found	Found	Found	Found	Found	Found	Found	Found
5013	[Master Protein] Lumican OS=Mus musculus OX=10090 GN=Lum PE=1 SV=2	2	7	7	7	15	Found	Found	Found	Found	Found	Found	Found	Found	Found	Found	Found	Found	Found	Found	Found
174	[Master Protein] Platelet glycoprotein 4 OS=Mus musculus OX=10090 GN=Cd36 PE=1 SV=2	1	7	7	7	14	Found	Found	Found	Found	Found	Found	Found	Found	Found	Found	Found	Found	Found	Found	Found
200	[Master Protein] 40S ribosomal protein S21 OS=Mus musculus OX=10090 GN=Rps21 PE=1 SV=1	1	7	7	8	14	Found	Found	Found	Found	Found	Found	Found	Found	Found	Found	Found	Found	Found	Found	Found
1312	[Master Protein] Sjoegren syndrome nuclear autoantigen 1 homolog OS=Mus musculus OX=10090 GN=Ssna1 PE=1 SV=1	1	7	7	7	14	Found	Found	Found	Found	Found	Found	Found	Found	Found	Found	Found	Found	Found	Found	Found
1861	[Master Protein] 60S ribosomal protein L12 OS=Mus musculus OX=10090 GN=Rpl12 PE=1 SV=2	1	7	7	7	14	Found	Found	Found	Found	Found	Found	Found	Found	Found	Found	Found	Found	Found	Found	Found
1972	[Master Protein] Fatty acid-binding protein 5 OS=Mus musculus OX=10090 GN=Fabp5 PE=1 SV=3	1	7	7	9	14	Found	Found	Found	Found	Found	Found	Found	Found	Found	Found	Found	Found	Found	Found	Found
3219	[Master Protein] P63279 UBE2I_HUMAN	1	7	7	7	14	Found	Found	Found	Found	Found	Found	Found	Found	Found	Found	Found	Found	Found	Found	Found
3666	[Master Protein] Germ cell nuclear acidic protein OS=Mus musculus OX=10090 GN=Gcna PE=1 SV=1	1	7	7	8	14	Found	Found	Found	Found	Found	Found	Found	Found	Found	Found	Found	Found	Found	Found	Found
4068	[Master Protein] Metaxin-2 OS=Mus musculus OX=10090 GN=Mtx2 PE=1 SV=1	1	7	7	7	14	Found	Found	Found	Found	Found	Found	Found	Found	Found	Found	Found	Found	Found	Found	Found
679	[Master Protein] Actin-related protein 2/3 complex subunit 3 OS=Mus musculus OX=10090 GN=Arpc3 PE=1 SV=3	1	7	7	8	13	Found	Found	Found	Found	Found	Found	Found	Found	Found	Found	Found	Found	Found	Found	Found
1236	[Master Protein] Multifunctional methyltransferase subunit TRM112-like protein OS=Mus musculus OX=10090 GN=Trmt112 PE=1 SV=1	1	7	7	7	13	Found	Found	Found	Found	Found	Found	Found	Found	Found	Found	Found	Found	Found	Found	Found
1500	[Master Protein] 40S ribosomal protein S13 OS=Mus musculus OX=10090 GN=Rps13 PE=1 SV=2	1	7	7	7	13	Found	Found	Found	Found	Found	Found	Found	Found	Found	Found	Found	Found	Found	Found	Found
1524	[Master Protein] Heat shock 70 kDa protein 14 OS=Mus musculus OX=10090 GN=Hspa14 PE=1 SV=2	1	7	7	7	13	Found	Found	Found	Found	Found	Found	Found	Found	Found	Found	Found	Found	Found	Found	Found
2549	[Master Protein] Astrocytic phosphoprotein PEA-15 OS=Mus musculus OX=10090 GN=Pea15 PE=1 SV=1	1	7	7	8	13	Found	Found	Found	Found	Found	Found	Found	Found	Found	Found	Found	Found	Found	Found	Found
3178	[Master Protein] DnaJ homolog subfamily B member 13 OS=Mus musculus OX=10090 GN=Dnajb13 PE=1 SV=1	1	7	7	7	13	Found	Found	Found	Found	Found	Found	Found	Found	Found	Found	Found	Found	Found	Found	Found
3308	[Master Protein] Monoacylglycerol lipase ABHD6 OS=Mus musculus OX=10090 GN=Abhd6 PE=1 SV=1	1	7	7	7	13	Found	Found	Found	Found	Found	Found	Found	Found	Found	Found	Found	Found	Found	Found	Found
4000	[Master Protein] Coactosin-like protein OS=Mus musculus OX=10090 GN=Cotl1 PE=1 SV=3	1	7	7	7	13	Found	Found	Found	Found	Found	Found	Found	Found	Found	Found	Found	Found	Found	Found	Found
4324	[Master Protein] Eukaryotic translation initiation factor 3 subunit K OS=Mus musculus OX=10090 GN=Eif3k PE=1 SV=1	1	7	7	7	13	Found	Found	Found	Found	Found	Found	Found	Found	Found	Found	Found	Found	Found	Found	Found
4395	[Master Protein] Nuclear receptor-binding protein OS=Mus musculus OX=10090 GN=Nrbp1 PE=1 SV=1	1	7	7	7	13	Found	Found	Found	Found	Found	Found	Found	Found	Found	Found	Found	Found	Found	Found	Found
4737	[Master Protein] Equatorin OS=Mus musculus OX=10090 GN=Eqtn PE=1 SV=2	1	7	7	7	13	Found	Found	Found	Found	Found	Found	Found	Found	Found	Found	Found	Found	Found	Found	Found
4949	[Master Protein] Glutathione S-transferase LANCL1 OS=Mus musculus OX=10090 GN=Lancl1 PE=1 SV=1	1	7	7	7	13	Found	Found	Found	Found	Found	Found	Found	Found	Found	Found	Found	Found	Found	Found	Found
5045	[Master Protein] O-phosphoseryl-tRNA(Sec) selenium transferase OS=Mus musculus OX=10090 GN=Sepsecs PE=1 SV=2	1	7	7	9	13	Found	Found	Found	Found	Found	Found	Found	Found	Found	Found	Found	Found	Found	Found	Found
5128	[Master Protein] Protein arginine N-methyltransferase 7 OS=Mus musculus OX=10090 GN=Prmt7 PE=1 SV=1	1	7	7	7	13	Found	Found	Found	Found	Found	Found	Found	Found	Found	Found	Found	Found	Found	Found	Found
77	[Master Protein] Single-stranded DNA-binding protein, mitochondrial OS=Mus musculus OX=10090 GN=Ssbp1 PE=1 SV=1	1	7	7	8	12	Found	Found	Found	Found	Found	Found	Found	Found	Found	Found	Found	Found	Found	Found	Found
179	[Master Protein] Sialic acid synthase OS=Mus musculus OX=10090 GN=Nans PE=1 SV=1	1	7	7	8	12	Found	Found	Found	Found	Found	Found	Found	Found	Found	Found	Found	Found	Found	Found	Found
797	[Master Protein] Sepiapterin reductase OS=Mus musculus OX=10090 GN=Spr PE=1 SV=1	1	7	7	7	12	Found	Found	Found	Found	Found	Found	Found	Found	Found	Found	Found	Found	Found	Found	Found
2702	[Master Protein] Biliverdin reductase A OS=Mus musculus OX=10090 GN=Blvra PE=1 SV=1	1	7	7	7	12	Found	Found	Found	Found	Found	Found	Found	Found	Found	Found	Found	Found	Found	Found	Found
2770	[Master Protein] Acyl-CoA dehydrogenase family member 10 OS=Mus musculus OX=10090 GN=Acad10 PE=1 SV=1	1	7	7	7	12	Found	Found	Found	Found	Found	Found	Found	Found	Found	Found	Found	Found	Found	Found	Found
2885	[Master Protein] Prefoldin subunit 6 OS=Mus musculus OX=10090 GN=Pfdn6 PE=1 SV=1	1	7	7	7	12	Found	Found	Found	Found	Found	Found	Found	Found	Found	Found	Found	Found	Found	Found	Found
2911	[Master Protein] Vacuolar protein sorting-associated protein 28 homolog OS=Mus musculus OX=10090 GN=Vps28 PE=1 SV=1	1	7	7	9	12	Found	Found	Found	Found	Found	Found	Found	Found	Found	Found	Found	Found	Found	Found	Found
2928	[Master Protein] RNA-binding protein 15 OS=Mus musculus OX=10090 GN=Rbm15 PE=1 SV=1	1	7	7	7	12	Found	Found	Found	Found	Found	Found	Found	Found	Found	Found	Found	Found	Found	Found	Found
3330	[Master Protein] Bisphosphoglycerate mutase OS=Mus musculus OX=10090 GN=Bpgm PE=1 SV=2	1	7	7	8	12	Found	Found	Found	Found	Found	Found	Found	Found	Found	Found	Found	Found	Found	Found	Found
3373	[Master Protein] Golgi SNAP receptor complex member 1 OS=Mus musculus OX=10090 GN=Gosr1 PE=1 SV=2	1	7	7	8	12	Found	Found	Found	Found	Found	Found	Found	Found	Found	Found	Found	Found	Found	Found	Found
3791	[Master Protein] Mitochondria-eating protein OS=Mus musculus OX=10090 GN=Spata18 PE=1 SV=2	1	7	7	8	12	Found	Found	Found	Found	Found	Found	Found	Found	Found	Found	Found	Found	Found	Found	Found
3845	[Master Protein] Neudesin OS=Mus musculus OX=10090 GN=Nenf PE=1 SV=1	1	7	7	7	12	Found	Found	Found	Found	Found	Found	Found	Found	Found	Found	Found	Found	Found	Found	Found
3967	[Master Protein] Mitochondrial fission 1 protein OS=Mus musculus OX=10090 GN=Fis1 PE=1 SV=1	1	7	7	7	12	Found	Found	Found	Found	Found	Found	Found	Found	Found	Found	Found	Found	Found	Found	Found
4115	[Master Protein] Magnesium-dependent phosphatase 1 OS=Mus musculus OX=10090 GN=Mdp1 PE=1 SV=1	1	7	7	7	12	Found	Found	Found	Found	Found	Found	Found	Found	Found	Found	Found	Found	Found	Found	Found
4526	[Master Protein] Cullin-2 OS=Mus musculus OX=10090 GN=Cul2 PE=1 SV=2	1	7	7	7	12	Found	Found	Found	Found	Found	Found	Found	Found	Found	Found	Found	Found	Found	Found	Found
5244	[Master Protein] Actin-like protein 7B OS=Mus musculus OX=10090 GN=Actl7b PE=1 SV=2	1	7	7	8	12	Found	Found	Found	Found	Found	Found	Found	Found	Found	Found	Found	Found	Found	Found	Found
5685	[Master Protein] 60S ribosomal protein L9 OS=Mus musculus OX=10090 GN=Rpl9 PE=1 SV=2	1	7	7	7	12	Found	Found	Found	Found	Found	Found	Found	Found	Found	Found	Found	Found	Found	Found	Found
5964	[Master Protein] AP-1 complex subunit gamma-1 OS=Mus musculus OX=10090 GN=Ap1g1 PE=1 SV=3	1	7	7	7	12	Found	Found	Found	Found	Found	Found	Found	Found	Found	Found	Found	Found	Found	Found	Found
293	[Master Protein] Protein farnesyltransferase/geranylgeranyltransferase type-1 subunit alpha OS=Mus musculus OX=10090 GN=Fnta PE=1 SV=1	1	7	7	8	11	Found	Found	Found	Found	Found	Found	Found	Found	Found	Found	Found	Found	Found	Found	Found
308	[Master Protein] Trafficking protein particle complex subunit 3 OS=Mus musculus OX=10090 GN=Trappc3 PE=1 SV=1	1	7	7	7	11	Found	Found	Found	Found	Found	Found	Found	Found	Found	Found	Found	Found	Found	Found	Found
737	[Master Protein] Negative elongation factor E OS=Mus musculus OX=10090 GN=Nelfe PE=1 SV=2	1	7	7	7	11	Found	Found	Found	Found	Found	Found	Found	Found	Found	Found	Found	Found	Found	Found	Found
823	[Master Protein] DnaJ homolog subfamily C member 9 OS=Mus musculus OX=10090 GN=Dnajc9 PE=1 SV=2	1	7	7	7	11	Found	Found	Found	Found	Found	Found	Found	Found	Found	Found	Found	Found	Found	Found	Found
1006	[Master Protein] IST1 homolog OS=Mus musculus OX=10090 GN=Ist1 PE=1 SV=1	1	7	7	7	11	Found	Found	Found	Found	Found	Found	Found	Found	Found	Found	Found	Found	Found	Found	Found
1190	[Master Protein] Prenylcysteine oxidase 1 OS=Mus musculus OX=10090 GN=Pcyox1 PE=1 SV=1	1	7	7	7	11	Found	Found	Found	Found	Found	Found	Found	Found	Found	Found	Found	Found	Found	Found	Found
1248	[Master Protein] Pyrroline-5-carboxylate reductase 2 OS=Mus musculus OX=10090 GN=Pycr2 PE=1 SV=1	2	7	7	7	11	Found	Found	Found	Found	Found	Found	Found	Found	Found	Found	Found	Found	Found	Found	Found
1771	[Master Protein] 40S ribosomal protein S18 OS=Mus musculus OX=10090 GN=Rps18 PE=1 SV=3	1	7	7	7	11	Found	Found	Found	Found	Found	Found	Found	Found	Found	Found	Found	Found	Found	Found	Found
2119	[Master Protein] Ubiquitin-conjugating enzyme E2 R1 OS=Mus musculus OX=10090 GN=Cdc34 PE=1 SV=1	2	7	7	7	11	Found	Found	Found	Found	Found	Found	Found	Found	Found	Found	Found	Found	Found	Found	Found
2453	[Master Protein] 5'-3' exonuclease PLD3 OS=Mus musculus OX=10090 GN=Pld3 PE=1 SV=1	1	7	7	7	11	Found	Found	Found	Found	Found	Found	Found	Found	Found	Found	Found	Found	Found	Found	Found
2916	[Master Protein] NADH dehydrogenase [ubiquinone] 1 alpha subcomplex subunit 5 OS=Mus musculus OX=10090 GN=Ndufa5 PE=1 SV=3	1	7	7	7	11	Found	Found	Found	Found	Found	Found	Found	Found	Found	Found	Found	Found	Found	Found	Found
3083	[Master Protein] Carboxymethylenebutenolidase homolog OS=Mus musculus OX=10090 GN=Cmbl PE=1 SV=1	1	7	7	7	11	Found	Found	Found	Found	Found	Found	Found	Found	Found	Found	Found	Found	Found	Found	Found
4146	[Master Protein] Hippocalcin-like protein 1 OS=Mus musculus OX=10090 GN=Hpcal1 PE=1 SV=2	3	7	7	8	11	Found	Found	Found	Found	Found	Found	Found	Found	Found	Found	Found	Found	Found	Found	Found
4462	[Master Protein] Cancer-related nucleoside-triphosphatase homolog OS=Mus musculus OX=10090 GN=Ntpcr PE=1 SV=1	1	7	7	7	11	Found	Found	Found	Found	Found	Found	Found	Found	Found	Found	Found	Found	Found	Found	Found
4602	[Master Protein] Jupiter microtubule associated homolog 2 OS=Mus musculus OX=10090 GN=Jpt2 PE=1 SV=1	1	7	7	7	11	Found	Found	Found	Found	Found	Found	Found	Found	Found	Found	Found	Found	Found	Found	Found
4945	[Master Protein] Peptidyl-prolyl cis-trans isomerase-like 1 OS=Mus musculus OX=10090 GN=Ppil1 PE=1 SV=1	1	7	7	8	11	Found	Found	Found	Found	Found	Found	Found	Found	Found	Found	Found	Found	Found	Found	Found
5336	[Master Protein] Prostaglandin reductase-3 OS=Mus musculus OX=10090 GN=Ptgr3 PE=1 SV=1	1	7	7	7	11	Found	Found	Found	Found	Found	Found	Found	Found	Found	Found	Found	Found	Found	Found	Found
5473	[Master Protein] N-alpha-acetyltransferase 25, NatB auxiliary subunit OS=Mus musculus OX=10090 GN=Naa25 PE=1 SV=1	1	7	7	7	11	Found	Found	Found	Found	Found	Found	Found	Found	Found	Found	Found	Found	Found	Found	Found
5772	[Master Protein] Uncharacterized protein C9orf40 homolog OS=Mus musculus OX=10090 PE=1 SV=1	1	7	7	7	11	Found	Found	Found	Found	Found	Found	Found	Found	Found	Found	Found	Found	Found	Found	Found
235	[Master Protein] Methyltransferase-like 26 OS=Mus musculus OX=10090 GN=Mettl26 PE=1 SV=1	1	7	7	7	10	Found	Found	Found	Found	Found	Found	Found	Found	Found	Found	Found	Found	Found	Found	Found
712	[Master Protein] Proteasomal ubiquitin receptor ADRM1 OS=Mus musculus OX=10090 GN=Adrm1 PE=1 SV=2	1	7	7	8	10	Found	Found	Found	Found	Found	Found	Found	Found	Found	Found	Found	Found	Found	Found	Found
965	[Master Protein] Pyruvate dehydrogenase E1 component subunit alpha, somatic form, mitochondrial OS=Mus musculus OX=10090 GN=Pdha1 PE=1 SV=1	1	7	7	7	10	Found	Found	Found	Found	Found	Found	Found	Found	Found	Found	Found	Found	Found	Found	Found
1133	[Master Protein] Trafficking protein particle complex subunit 6B OS=Mus musculus OX=10090 GN=Trappc6b PE=1 SV=1	1	7	7	7	10	Found	Found	Found	Found	Found	Found	Found	Found	Found	Found	Found	Found	Found	Found	Found
1371	[Master Protein] Actin-related protein T2 OS=Mus musculus OX=10090 GN=Actrt2 PE=2 SV=1	1	7	7	7	10	Found	Found	Found	Found	Found	Found	Found	Found	Found	Found	Found	Found	Found	Found	Found
1435	[Master Protein] BUB3-interacting and GLEBS motif-containing protein ZNF207 OS=Mus musculus OX=10090 GN=Znf207 PE=1 SV=1	1	7	7	7	10	Found	Found	Found	Found	Found	Found	Found	Found	Found	Found	Found	Found	Found	Found	Found
1520	[Master Protein] Testis-expressed protein 22 OS=Mus musculus OX=10090 GN=Tex22 PE=1 SV=1	1	7	7	7	10	Found	Found	Found	Found	Found	Found	Found	Found	Found	Found	Found	Found	Found	Found	Found
1534	[Master Protein] TBC1 domain family member 21 OS=Mus musculus OX=10090 GN=Tbc1d21 PE=1 SV=1	1	7	7	7	10	Found	Found	Found	Found	Found	Found	Found	Found	Found	Found	Found	Found	Found	Found	Found
1731	[Master Protein] Atlastin-2 OS=Mus musculus OX=10090 GN=Atl2 PE=1 SV=1	1	7	7	7	10	Found	Found	Found	Found	Found	Found	Found	Found	Found	Found	Found	Found	Found	Found	Found
1790	[Master Protein] Oxysterol-binding protein 1 OS=Mus musculus OX=10090 GN=Osbp PE=1 SV=3	2	7	7	7	10	Found	Found	Found	Found	Found	Found	Found	Found	Found	Found	Found	Found	Found	Found	Found
2060	[Master Protein] Ectonucleoside triphosphate diphosphohydrolase 5 OS=Mus musculus OX=10090 GN=Entpd5 PE=1 SV=1	1	7	7	7	10	Found	Found	Found	Found	Found	Found	Found	Found	Found	Found	Found	Found	Found	Found	Found
2120	[Master Protein] Adenosine deaminase OS=Mus musculus OX=10090 GN=Ada PE=1 SV=3	1	7	7	7	10	Found	Found	Found	Found	Found	Found	Found	Found	Found	Found	Found	Found	Found	Found	Found
2296	[Master Protein] Membrane primary amine oxidase OS=Mus musculus OX=10090 GN=Aoc3 PE=1 SV=3	4	7	7	7	10	Found	Found	Found	Found	Found	Found	Found	Found	Found	Found	Found	Found	Found	Found	Found
2571	[Master Protein] Interferon-inducible double-stranded RNA-dependent protein kinase activator A OS=Mus musculus OX=10090 GN=Prkra PE=1 SV=1	1	7	7	7	10	Found	Found	Found	Found	Found	Found	Found	Found	Found	Found	Found	Found	Found	Found	Found
2768	[Master Protein] Serine/threonine-protein kinase STK11 OS=Mus musculus OX=10090 GN=Stk11 PE=1 SV=1	1	7	7	7	10	Found	Found	Found	Found	Found	Found	Found	Found	Found	Found	Found	Found	Found	Found	Found
3960	[Master Protein] NudC domain-containing protein 1 OS=Mus musculus OX=10090 GN=Nudcd1 PE=1 SV=2	1	7	7	9	10	Found	Found	Found	Found	Found	Found	Found	Found	Found	Found	Found	Found	Found	Found	Found
4056	[Master Protein] Regulator of microtubule dynamics protein 2 OS=Mus musculus OX=10090 GN=Rmdn2 PE=1 SV=1	1	7	7	9	10	Found	Found	Found	Found	Found	Found	Found	Found	Found	Found	Found	Found	Found	Found	Found
4193	[Master Protein] Hyaluronidase PH-20 OS=Mus musculus OX=10090 GN=Spam1 PE=1 SV=2	1	7	7	7	10	Found	Found	Found	Found	Found	Found	Found	Found	Found	Found	Found	Found	Found	Found	Found
4418	[Master Protein] Probable D-lactate dehydrogenase, mitochondrial OS=Mus musculus OX=10090 GN=Ldhd PE=1 SV=1	1	7	7	7	10	Found	Found	Found	Found	Found	Found	Found	Found	Found	Found	Found	Found	Found	Found	Found
4589	[Master Protein] Serine/arginine-rich splicing factor 10 OS=Mus musculus OX=10090 GN=Srsf10 PE=1 SV=2	1	7	7	7	10	Found	Found	Found	Found	Found	Found	Found	Found	Found	Found	Found	Found	Found	Found	Found
4665	[Master Protein] 60S ribosomal protein L15 OS=Mus musculus OX=10090 GN=Rpl15 PE=1 SV=4	1	7	7	7	10	Found	Found	Found	Found	Found	Found	Found	Found	Found	Found	Found	Found	Found	Found	Found
5006	[Master Protein] Secretory carrier-associated membrane protein 1 OS=Mus musculus OX=10090 GN=Scamp1 PE=1 SV=1	1	7	7	7	10	Found	Found	Found	Found	Found	Found	Found	Found	Found	Found	Found	Found	Found	Found	Found
5055	[Master Protein] Polyadenylate-binding protein-interacting protein 1 OS=Mus musculus OX=10090 GN=Paip1 PE=1 SV=1	1	7	7	7	10	Found	Found	Found	Found	Found	Found	Found	Found	Found	Found	Found	Found	Found	Found	Found
5126	[Master Protein] CD2 antigen cytoplasmic tail-binding protein 2 OS=Mus musculus OX=10090 GN=Cd2bp2 PE=1 SV=1	1	7	7	7	10	Found	Found	Found	Found	Found	Found	Found	Found	Found	Found	Found	Found	Found	Found	Found
5240	[Master Protein] NADH dehydrogenase [ubiquinone] 1 alpha subcomplex subunit 12 OS=Mus musculus OX=10090 GN=Ndufa12 PE=1 SV=2	1	7	7	7	10	Found	Found	Found	Found	Found	Found	Found	Found	Found	Found	Found	Found	Found	Found	Found
5778	[Master Protein] DDB1- and CUL4-associated factor 8 OS=Mus musculus OX=10090 GN=Dcaf8 PE=1 SV=1	1	7	7	7	10	Found	Found	Found	Found	Found	Found	Found	Found	Found	Found	Found	Found	Found	Found	Found
62	[Master Protein] Regulation of nuclear pre-mRNA domain-containing protein 2 OS=Mus musculus OX=10090 GN=Rprd2 PE=1 SV=1	1	7	7	7	9	Found	Found	Found	Found	Found	Found	Found	Found	Found	Found	Found	Found	Found	Found	Found
71	[Master Protein] Pleiotropic regulator 1 OS=Mus musculus OX=10090 GN=Plrg1 PE=1 SV=1	1	7	7	7	9	Found	Found	Found	Found	Found	Found	Found	Found	Found	Found	Found	Found	Found	Found	Found
79	[Master Protein] Ethanolamine-phosphate cytidylyltransferase OS=Mus musculus OX=10090 GN=Pcyt2 PE=1 SV=1	1	7	7	7	9	Found	Found	Found	Found	Found	Found	Found	Found	Found	Found	Found	Found	Found	Found	Found
371	[Master Protein] Hepatocyte growth factor-regulated tyrosine kinase substrate OS=Mus musculus OX=10090 GN=Hgs PE=1 SV=2	1	7	7	7	9	Found	Found	Found	Found	Found	Found	Found	Found	Found	Found	Found	Found	Found	Found	Found
389	[Master Protein] Sorbin and SH3 domain-containing protein 2 OS=Mus musculus OX=10090 GN=Sorbs2 PE=1 SV=2	1	7	7	7	9	Found	Found	Found	Found	Found	Found	Found	Found	Found	Found	Found	Found	Found	Found	Found
489	[Master Protein] Cellular retinoic acid-binding protein 1 OS=Mus musculus OX=10090 GN=Crabp1 PE=1 SV=2	2	7	7	7	9	Found	Found	Found	Found	Found	Found	Found	Found	Found	Found	Found	Found	Found	Found	Found
659	[Master Protein] RNA-binding protein Raly OS=Mus musculus OX=10090 GN=Raly PE=1 SV=3	1	7	7	7	9	Found	Found	Found	Found	Found	Found	Found	Found	Found	Found	Found	Found	Found	Found	Found
790	[Master Protein] ATP synthase F(0) complex subunit B1, mitochondrial OS=Mus musculus OX=10090 GN=Atp5pb PE=1 SV=1	1	7	7	7	9	Found	Found	Found	Found	Found	Found	Found	Found	Found	Found	Found	Found	Found	Found	Found
846	[Master Protein] Pyridoxal phosphate phosphatase PHOSPHO2 OS=Mus musculus OX=10090 GN=Phospho2 PE=1 SV=1	1	7	7	7	9	Found	Found	Found	Found	Found	Found	Found	Found	Found	Found	Found	Found	Found	Found	Found
976	[Master Protein] Neuroplastin OS=Mus musculus OX=10090 GN=Nptn PE=1 SV=3	1	7	7	7	9	Found	Found	Found	Found	Found	Found	Found	Found	Found	Found	Found	Found	Found	Found	Found
1343	[Master Protein] 39S ribosomal protein L39, mitochondrial OS=Mus musculus OX=10090 GN=Mrpl39 PE=1 SV=4	1	7	7	7	9	Found	Found	Found	Found	Found	Found	Found	Found	Found	Found	Found	Found	Found	Found	Found
1699	[Master Protein] Deaminated glutathione amidase OS=Mus musculus OX=10090 GN=Nit1 PE=1 SV=2	1	7	7	8	9	Found	Found	Found	Found	Found	Found	Found	Found	Found	Found	Found	Found	Found	Found	Found
1888	[Master Protein] Carboxypeptidase E OS=Mus musculus OX=10090 GN=Cpe PE=1 SV=2	1	7	7	7	9	Found	Found	Found	Found	Found	Found	Found	Found	Found	Found	Found	Found	Found	Found	Found
1890	[Master Protein] Alpha-1,3/1,6-mannosyltransferase ALG2 OS=Mus musculus OX=10090 GN=Alg2 PE=1 SV=2	1	7	7	7	9	Found	Found	Found	Found	Found	Found	Found	Found	Found	Found	Found	Found	Found	Found	Found
2033	[Master Protein] Transducin beta-like protein 2 OS=Mus musculus OX=10090 GN=Tbl2 PE=1 SV=2	1	7	7	7	9	Found	Found	Found	Found	Found	Found	Found	Found	Found	Found	Found	Found	Found	Found	Found
2092	[Master Protein] N-alpha-acetyltransferase 35, NatC auxiliary subunit OS=Mus musculus OX=10090 GN=Naa35 PE=1 SV=1	2	7	7	7	9	Found	Found	Found	Found	Found	Found	Found	Found	Found	Found	Found	Found	Found	Found	Found
2203	[Master Protein] Sortilin OS=Mus musculus OX=10090 GN=Sort1 PE=1 SV=1	1	7	7	8	9	Found	Found	Found	Found	Found	Found	Found	Found	Found	Found	Found	Found	Found	Found	Found
2962	[Master Protein] Bcl-2-like protein 13 OS=Mus musculus OX=10090 GN=Bcl2l13 PE=1 SV=2	1	7	7	7	9	Found	Found	Found	Found	Found	Found	Found	Found	Found	Found	Found	Found	Found	Found	Found
3392	[Master Protein] Disks large-associated protein 4 OS=Mus musculus OX=10090 GN=Dlgap4 PE=1 SV=1	1	7	7	7	9	Found	Found	Found	Found	Found	Found	Found	Found	Found	Found	Found	Found	Found	Found	Found
3423	[Master Protein] Mitochondrial antiviral-signaling protein OS=Mus musculus OX=10090 GN=Mavs PE=1 SV=1	1	7	7	8	9	Found	Found	Found	Found	Found	Found	Found	Found	Found	Found	Found	Found	Found	Found	Found
3603	[Master Protein] Enolase-phosphatase E1 OS=Mus musculus OX=10090 GN=Enoph1 PE=1 SV=1	1	7	7	7	9	Found	Found	Found	Found	Found	Found	Found	Found	Found	Found	Found	Found	Found	Found	Found
3898	[Master Protein] Swi5-dependent recombination DNA repair protein 1 homolog OS=Mus musculus OX=10090 GN=Sfr1 PE=1 SV=2	1	7	7	7	9	Found	Found	Found	Found	Found	Found	Found	Found	Found	Found	Found	Found	Found	Found	Found
3909	[Master Protein] Ena/VASP-like protein OS=Mus musculus OX=10090 GN=Evl PE=1 SV=2	1	7	7	7	9	Found	Found	Found	Found	Found	Found	Found	Found	Found	Found	Found	Found	Found	Found	Found
4201	[Master Protein] Mitochondrial peptide methionine sulfoxide reductase OS=Mus musculus OX=10090 GN=Msra PE=1 SV=1	1	7	7	7	9	Found	Found	Found	Found	Found	Found	Found	Found	Found	Found	Found	Found	Found	Found	Found
4207	[Master Protein] Coiled-coil domain-containing protein 6 OS=Mus musculus OX=10090 GN=Ccdc6 PE=1 SV=1	1	7	7	7	9	Found	Found	Found	Found	Found	Found	Found	Found	Found	Found	Found	Found	Found	Found	Found
4544	[Master Protein] Centrin-3 OS=Mus musculus OX=10090 GN=Cetn3 PE=1 SV=1	1	7	7	7	9	Found	Found	Found	Found	Found	Found	Found	Found	Found	Found	Found	Found	Found	Found	Found
4595	[Master Protein] [Pyruvate dehydrogenase [acetyl-transferring]]-phosphatase 1, mitochondrial OS=Mus musculus OX=10090 GN=Pdp1 PE=1 SV=1	1	7	7	7	9	Found	Found	Found	Found	Found	Found	Found	Found	Found	Found	Found	Found	Found	Found	Found
4937	[Master Protein] Transmembrane protein 191C OS=Mus musculus OX=10090 GN=Tmem191c PE=1 SV=2	1	7	7	7	9	Found	Found	Found	Found	Found	Found	Found	Found	Found	Found	Found	Found	Found	Found	Found
5282	[Master Protein] ER membrane protein complex subunit 1 OS=Mus musculus OX=10090 GN=Emc1 PE=1 SV=1	1	7	7	8	9	Found	Found	Found	Found	Found	Found	Found	Found	Found	Found	Found	Found	Found	Found	Found
5379	[Master Protein] Vasodilator-stimulated phosphoprotein OS=Mus musculus OX=10090 GN=Vasp PE=1 SV=4	1	7	7	8	9	Found	Found	Found	Found	Found	Found	Found	Found	Found	Found	Found	Found	Found	Found	Found
5399	[Master Protein] Xaa-Pro dipeptidase OS=Mus musculus OX=10090 GN=Pepd PE=1 SV=3	1	7	7	7	9	Found	Found	Found	Found	Found	Found	Found	Found	Found	Found	Found	Found	Found	Found	Found
5576	[Master Protein] Protein diaphanous homolog 2 OS=Mus musculus OX=10090 GN=Diaph2 PE=1 SV=2	1	7	7	7	9	Found	Found	Found	Found	Found	Found	Found	Found	Found	Found	Found	Found	Found	Found	Found
5651	[Master Protein] Charged multivesicular body protein 2b OS=Mus musculus OX=10090 GN=Chmp2b PE=1 SV=1	1	7	7	7	9	Found	Found	Found	Found	Found	Found	Found	Found	Found	Found	Found	Found	Found	Found	Found
5723	[Master Protein] Opioid growth factor receptor OS=Mus musculus OX=10090 GN=Ogfr PE=1 SV=1	1	7	7	7	9	Found	Found	Found	Found	Found	Found	Found	Found	Found	Found	Found	Found	Found	Found	Found
91	[Master Protein] THO complex subunit 1 OS=Mus musculus OX=10090 GN=Thoc1 PE=1 SV=1	1	7	7	7	8	Found	Found	Found	Found	Found	Found	Found	Found	Found	Found	Found	Found	Found	Found	Found
139	[Master Protein] Cell surface glycoprotein MUC18 OS=Mus musculus OX=10090 GN=Mcam PE=1 SV=1	1	7	7	7	8	Found	Found	Found	Found	Found	Found	Found	Found	Found	Found	Found	Found	Found	Found	Found
226	[Master Protein] Intracellular hyaluronan-binding protein 4 OS=Mus musculus OX=10090 GN=Habp4 PE=1 SV=2	1	7	7	7	8	Found	Found	Found	Found	Found	Found	Found	Found	Found	Found	Found	Found	Found	Found	Found
324	[Master Protein] Ephrin-B1 OS=Mus musculus OX=10090 GN=Efnb1 PE=1 SV=1	1	7	7	7	8	Found	Found	Found	Found	Found	Found	Found	Found	Found	Found	Found	Found	Found	Found	Found
411	[Master Protein] DNA-directed RNA polymerase II subunit RPB2 OS=Mus musculus OX=10090 GN=Polr2b PE=1 SV=2	1	7	7	7	8	Found	Found	Found	Found	Found	Found	Found	Found	Found	Found	Found	Found	Found	Found	Found
439	[Master Protein] ADP-dependent glucokinase OS=Mus musculus OX=10090 GN=Adpgk PE=1 SV=2	1	7	7	7	8	Found	Found	Found	Found	Found	Found	Found	Found	Found	Found	Found	Found	Found	Found	Found
687	[Master Protein] U4/U6 small nuclear ribonucleoprotein Prp31 OS=Mus musculus OX=10090 GN=Prpf31 PE=1 SV=3	1	7	7	8	8	Found	Found	Found	Found	Found	Found	Found	Found	Found	Found	Found	Found	Found	Found	Found
896	[Master Protein] Actin-related protein 10 OS=Mus musculus OX=10090 GN=Actr10 PE=1 SV=2	1	7	7	7	8	Found	Found	Found	Found	Found	Found	Found	Found	Found	Found	Found	Found	Found	Found	Found
963	[Master Protein] CCR4-NOT transcription complex subunit 9 OS=Mus musculus OX=10090 GN=Cnot9 PE=1 SV=1	1	7	7	7	8	Found	Found	Found	Found	Found	Found	Found	Found	Found	Found	Found	Found	Found	Found	Found
1040	[Master Protein] Sphingosine-1-phosphate lyase 1 OS=Mus musculus OX=10090 GN=Sgpl1 PE=1 SV=1	1	7	7	7	8	Found	Found	Found	Found	Found	Found	Found	Found	Found	Found	Found	Found	Found	Found	Found
1268	[Master Protein] Junctional adhesion molecule C OS=Mus musculus OX=10090 GN=Jam3 PE=1 SV=2	1	7	7	7	8	Found	Found	Found	Found	Found	Found	Found	Found	Found	Found	Found	Found	Found	Found	Found
1351	[Master Protein] Transcriptional coactivator YAP1 OS=Mus musculus OX=10090 GN=Yap1 PE=1 SV=2	1	7	7	7	8	Found	Found	Found	Found	Found	Found	Found	Found	Found	Found	Found	Found	Found	Found	Found
1716	[Master Protein] Leucine-rich repeat-containing protein 40 OS=Mus musculus OX=10090 GN=Lrrc40 PE=1 SV=2	1	7	7	7	8	Found	Found	Found	Found	Found	Found	Found	Found	Found	Found	Found	Found	Found	Found	Found
1812	[Master Protein] Translocation protein SEC62 OS=Mus musculus OX=10090 GN=Sec62 PE=1 SV=1	1	7	7	7	8	Found	Found	Found	Found	Found	Found	Found	Found	Found	Found	Found	Found	Found	Found	Found
1931	[Master Protein] General transcription factor IIF subunit 1 OS=Mus musculus OX=10090 GN=Gtf2f1 PE=1 SV=2	1	7	7	7	8	Found	Found	Found	Found	Found	Found	Found	Found	Found	Found	Found	Found	Found	Found	Found
2018	[Master Protein] Cleavage and polyadenylation specificity factor subunit 3 OS=Mus musculus OX=10090 GN=Cpsf3 PE=1 SV=2	1	7	7	7	8	Found	Found	Found	Found	Found	Found	Found	Found	Found	Found	Found	Found	Found	Found	Found
2028	[Master Protein] Serine/threonine-protein phosphatase PGAM5, mitochondrial OS=Mus musculus OX=10090 GN=Pgam5 PE=1 SV=1	2	7	7	7	8	Found	Found	Found	Found	Found	Found	Found	Found	Found	Found	Found	Found	Found	Found	Found
2271	[Master Protein] Optineurin OS=Mus musculus OX=10090 GN=Optn PE=1 SV=1	1	7	7	7	8	Found	Found	Found	Found	Found	Found	Found	Found	Found	Found	Found	Found	Found	Found	Found
2364	[Master Protein] Protein RCC2 OS=Mus musculus OX=10090 GN=Rcc2 PE=1 SV=1	1	7	7	7	8	Found	Found	Found	Found	Found	Found	Found	Found	Found	Found	Found	Found	Found	Found	Found
2447	[Master Protein] Afadin- and alpha-actinin-binding protein OS=Mus musculus OX=10090 GN=Ssx2ip PE=1 SV=1	1	7	7	7	8	Found	Found	Found	Found	Found	Found	Found	Found	Found	Found	Found	Found	Found	Found	Found
2556	[Master Protein] X-ray repair cross-complementing protein 6 OS=Mus musculus OX=10090 GN=Xrcc6 PE=1 SV=5	1	7	7	7	8	Found	Found	Found	Found	Found	Found	Found	Found	Found	Found	Found	Found	Found	Found	Found
2568	[Master Protein] Spindle and centriole-associated protein 1 OS=Mus musculus OX=10090 GN=Spice1 PE=1 SV=2	1	7	7	7	8	Found	Found	Found	Found	Found	Found	Found	Found	Found	Found	Found	Found	Found	Found	Found
2716	[Master Protein] Exportin-5 OS=Mus musculus OX=10090 GN=Xpo5 PE=1 SV=1	1	7	7	7	8	Found	Found	Found	Found	Found	Found	Found	Found	Found	Found	Found	Found	Found	Found	Found
3233	[Master Protein] V-type proton ATPase subunit d 1 OS=Mus musculus OX=10090 GN=Atp6v0d1 PE=1 SV=2	1	7	7	7	8	Found	Found	Found	Found	Found	Found	Found	Found	Found	Found	Found	Found	Found	Found	Found
3430	[Master Protein] Microtubule-associated protein 1S OS=Mus musculus OX=10090 GN=Map1s PE=1 SV=2	1	7	7	7	8	Found	Found	Found	Found	Found	Found	Found	Found	Found	Found	Found	Found	Found	Found	Found
3498	[Master Protein] Bromodomain adjacent to zinc finger domain protein 1A OS=Mus musculus OX=10090 GN=Baz1a PE=1 SV=3	1	7	7	7	8	Found	Found	Found	Found	Found	Found	Found	Found	Found	Found	Found	Found	Found	Found	Found
3499	[Master Protein] Trafficking protein particle complex subunit 12 OS=Mus musculus OX=10090 GN=Trappc12 PE=1 SV=2	1	7	7	7	8	Found	Found	Found	Found	Found	Found	Found	Found	Found	Found	Found	Found	Found	Found	Found
3605	[Master Protein] Pachytene checkpoint protein 2 homolog OS=Mus musculus OX=10090 GN=Trip13 PE=1 SV=1	1	7	7	7	8	Found	Found	Found	Found	Found	Found	Found	Found	Found	Found	Found	Found	Found	Found	Found
4010	[Master Protein] Sorbin and SH3 domain-containing protein 1 OS=Mus musculus OX=10090 GN=Sorbs1 PE=1 SV=2	1	7	7	7	8	Found	Found	Found	Found	Found	Found	Found	Found	Found	Found	Found	Found	Found	Found	Found
4050	[Master Protein] Leucine-rich repeat-containing protein 57 OS=Mus musculus OX=10090 GN=Lrrc57 PE=1 SV=1	1	7	7	7	8	Found	Found	Found	Found	Found	Found	Found	Found	Found	Found	Found	Found	Found	Found	Found
4257	[Master Protein] ADP-ribosylation factor GTPase-activating protein 2 OS=Mus musculus OX=10090 GN=Arfgap2 PE=1 SV=1	1	7	7	7	8	Found	Found	Found	Found	Found	Found	Found	Found	Found	Found	Found	Found	Found	Found	Found
4288	[Master Protein] Lysine-specific histone demethylase 1A OS=Mus musculus OX=10090 GN=Kdm1a PE=1 SV=2	1	7	7	7	8	Found	Found	Found	Found	Found	Found	Found	Found	Found	Found	Found	Found	Found	Found	Found
4439	[Master Protein] Paired amphipathic helix protein Sin3b OS=Mus musculus OX=10090 GN=Sin3b PE=1 SV=2	1	7	7	7	8	Found	Found	Found	Found	Found	Found	Found	Found	Found	Found	Found	Found	Found	Found	Found
4625	[Master Protein] Actin-like protein 7A OS=Mus musculus OX=10090 GN=Actl7a PE=1 SV=1	1	7	7	7	8	Found	Found	Found	Found	Found	Found	Found	Found	Found	Found	Found	Found	Found	Found	Found
4636	[Master Protein] Signal peptidase complex catalytic subunit SEC11A OS=Mus musculus OX=10090 GN=Sec11a PE=1 SV=1	1	7	7	7	8	Found	Found	Found	Found	Found	Found	Found	Found	Found	Found	Found	Found	Found	Found	Found
4661	[Master Protein] High mobility group protein B4 OS=Mus musculus OX=10090 GN=Hmgb4 PE=1 SV=1	1	7	7	7	8	Found	Found	Found	Found	Found	Found	Found	Found	Found	Found	Found	Found	Found	Found	Found
4741	[Master Protein] Complex I assembly factor ACAD9, mitochondrial OS=Mus musculus OX=10090 GN=Acad9 PE=1 SV=2	1	7	7	7	8	Found	Found	Found	Found	Found	Found	Found	Found	Found	Found	Found	Found	Found	Found	Found
4797	[Master Protein] Valacyclovir hydrolase OS=Mus musculus OX=10090 GN=Bphl PE=1 SV=1	1	7	7	7	8	Found	Found	Found	Found	Found	Found	Found	Found	Found	Found	Found	Found	Found	Found	Found
4975	[Master Protein] Ankyrin repeat domain-containing protein 49 OS=Mus musculus OX=10090 GN=Ankrd49 PE=1 SV=1	1	7	7	7	8	Found	Found	Found	Found	Found	Found	Found	Found	Found	Found	Found	Found	Found	Found	Found
5088	[Master Protein] Deoxyhypusine hydroxylase OS=Mus musculus OX=10090 GN=Dohh PE=1 SV=2	1	7	7	7	8	Found	Found	Found	Found	Found	Found	Found	Found	Found	Found	Found	Found	Found	Found	Found
5133	[Master Protein] FAS-associated factor 1 OS=Mus musculus OX=10090 GN=Faf1 PE=1 SV=2	1	7	7	7	8	Found	Found	Found	Found	Found	Found	Found	Found	Found	Found	Found	Found	Found	Found	Found
5196	[Master Protein] Acylpyruvase FAHD1, mitochondrial OS=Mus musculus OX=10090 GN=Fahd1 PE=1 SV=2	1	7	7	7	8	Found	Found	Found	Found	Found	Found	Found	Found	Found	Found	Found	Found	Found	Found	Found
5286	[Master Protein] Short/branched chain specific acyl-CoA dehydrogenase, mitochondrial OS=Mus musculus OX=10090 GN=Acadsb PE=1 SV=1	1	7	7	7	8	Found	Found	Found	Found	Found	Found	Found	Found	Found	Found	Found	Found	Found	Found	Found
5322	[Master Protein] Centrosomal protein of 170 kDa OS=Mus musculus OX=10090 GN=Cep170 PE=1 SV=2	1	7	7	7	8	Found	Found	Found	Found	Found	Found	Found	Found	Found	Found	Found	Found	Found	Found	Found
5405	[Master Protein] DnaJ homolog subfamily B member 4 OS=Mus musculus OX=10090 GN=Dnajb4 PE=1 SV=1	1	7	7	7	8	Found	Found	Found	Found	Found	Found	Found	Found	Found	Found	Found	Found	Found	Found	Found
5715	[Master Protein] Chromobox protein homolog 5 OS=Mus musculus OX=10090 GN=Cbx5 PE=1 SV=1	1	7	7	7	8	Found	Found	Found	Found	Found	Found	Found	Found	Found	Found	Found	Found	Found	Found	Found
5717	[Master Protein] DBIRD complex subunit ZNF326 OS=Mus musculus OX=10090 GN=Znf326 PE=1 SV=1	1	7	7	7	8	Found	Found	Found	Found	Found	Found	Found	Found	Found	Found	Found	Found	Found	Found	Found
5840	[Master Protein] Focal adhesion kinase 1 OS=Mus musculus OX=10090 GN=Ptk2 PE=1 SV=4	1	7	7	7	8	Found	Found	Found	Found	Found	Found	Found	Found	Found	Found	Found	Found	Found	Found	Found
5955	[Master Protein] Ubiquitin-conjugating enzyme E2 J1 OS=Mus musculus OX=10090 GN=Ube2j1 PE=1 SV=2	1	7	7	7	8	Found	Found	Found	Found	Found	Found	Found	Found	Found	Found	Found	Found	Found	Found	Found
265	[Master Protein] L-amino-acid oxidase OS=Mus musculus OX=10090 GN=Il4i1 PE=1 SV=1	1	7	7	7	7	Found	Found	Found	Found	Found	Found	Found	Found	Found	Found	Found	Found	Found	Found	Found
314	[Master Protein] Rho GDP-dissociation inhibitor 2 OS=Mus musculus OX=10090 GN=Arhgdib PE=1 SV=3	1	7	7	7	7	Found	Found	Found	Found	Found	Found	Found	Found	Found	Found	Found	Found	Found	Found	Found
640	[Master Protein] Ral GTPase-activating protein subunit alpha-1 OS=Mus musculus OX=10090 GN=Ralgapa1 PE=1 SV=1	1	7	7	7	7	Found	Found	Found	Found	Found	Found	Found	Found	Found	Found	Found	Found	Found	Found	Found
1259	[Master Protein] Cytoplasmic FMR1-interacting protein 1 OS=Mus musculus OX=10090 GN=Cyfip1 PE=1 SV=1	2	7	7	7	7	Found	Found	Found	Found	Found	Found	Found	Found	Found	Found	Found	Found	Found	Found	Found
1436	[Master Protein] Transforming acidic coiled-coil-containing protein 3 OS=Mus musculus OX=10090 GN=Tacc3 PE=1 SV=1	1	7	7	7	7	Found	Found	Found	Found	Found	Found	Found	Found	Found	Found	Found	Found	Found	Found	Found
1666	[Master Protein] Rab11 family-interacting protein 3 OS=Mus musculus OX=10090 GN=Rab11fip3 PE=1 SV=2	1	7	7	7	7	Found	Found	Found	Found	Found	Found	Found	Found	Found	Found	Found	Found	Found	Found	Found
1920	[Master Protein] Endoplasmic reticulum metallopeptidase 1 OS=Mus musculus OX=10090 GN=Ermp1 PE=1 SV=2	1	7	7	7	7	Found	Found	Found	Found	Found	Found	Found	Found	Found	Found	Found	Found	Found	Found	Found
2024	[Master Protein] tRNA (guanine(37)-N1)-methyltransferase OS=Mus musculus OX=10090 GN=Trmt5 PE=1 SV=1	1	7	7	7	7	Found	Found	Found	Found	Found	Found	Found	Found	Found	Found	Found	Found	Found	Found	Found
2719	[Master Protein] 3-phosphoinositide-dependent protein kinase 1 OS=Mus musculus OX=10090 GN=Pdpk1 PE=1 SV=2	1	7	7	7	7	Found	Found	Found	Found	Found	Found	Found	Found	Found	Found	Found	Found	Found	Found	Found
2735	[Master Protein] Arfaptin-1 OS=Mus musculus OX=10090 GN=Arfip1 PE=1 SV=1	1	7	7	7	7	Found	Found	Found	Found	Found	Found	Found	Found	Found	Found	Found	Found	Found	Found	Found
2883	[Master Protein] Acyl-CoA dehydrogenase family member 11 OS=Mus musculus OX=10090 GN=Acad11 PE=1 SV=2	1	7	7	7	7	Found	Found	Found	Found	Found	Found	Found	Found	Found	Found	Found	Found	Found	Found	Found
3480	[Master Protein] Nuclear receptor coactivator 5 OS=Mus musculus OX=10090 GN=Ncoa5 PE=1 SV=1	1	7	7	7	7	Found	Found	Found	Found	Found	Found	Found	Found	Found	Found	Found	Found	Found	Found	Found
4039	[Master Protein] Lysosomal Pro-X carboxypeptidase OS=Mus musculus OX=10090 GN=Prcp PE=1 SV=2	1	7	7	7	7	Found	Found	Found	Found	Found	Found	Found	Found	Found	Found	Found	Found	Found	Found	Found
4284	[Master Protein] Telomere-associated protein RIF1 OS=Mus musculus OX=10090 GN=Rif1 PE=1 SV=2	1	7	7	7	7	Found	Found	Found	Found	Found	Found	Found	Found	Found	Found	Found	Found	Found	Found	Found
4306	[Master Protein] E3 ubiquitin-protein ligase RNF213 OS=Mus musculus OX=10090 GN=Rnf213 PE=1 SV=3	1	7	7	7	7	Found	Found	Found	Found	Found	Found	Found	Found	Found	Found	Found	Found	Found	Found	Found
4674	[Master Protein] Serpin H1 OS=Mus musculus OX=10090 GN=Serpinh1 PE=1 SV=3	1	7	7	7	7	Found	Found	Found	Found	Found	Found	Found	Found	Found	Found	Found	Found	Found	Found	Found
4749	[Master Protein] Zinc finger MYND domain-containing protein 10 OS=Mus musculus OX=10090 GN=Zmynd10 PE=1 SV=2	1	7	7	7	7	Found	Found	Found	Found	Found	Found	Found	Found	Found	Found	Found	Found	Found	Found	Found
5275	[Master Protein] GRIP1-associated protein 1 OS=Mus musculus OX=10090 GN=Gripap1 PE=1 SV=1	1	7	7	7	7	Found	Found	Found	Found	Found	Found	Found	Found	Found	Found	Found	Found	Found	Found	Found
5662	[Master Protein] Vacuolar protein sorting-associated protein VTA1 homolog OS=Mus musculus OX=10090 GN=Vta1 PE=1 SV=1	1	7	7	7	7	Found	Found	Found	Found	Found	Found	Found	Found	Found	Found	Found	Found	Found	Found	Found
5787	[Master Protein] Dihydroxyacetone phosphate acyltransferase OS=Mus musculus OX=10090 GN=Gnpat PE=1 SV=1	1	7	7	7	7	Found	Found	Found	Found	Found	Found	Found	Found	Found	Found	Found	Found	Found	Found	Found
3261	[Master Protein] Tubulin beta-3 chain OS=Mus musculus OX=10090 GN=Tubb3 PE=1 SV=1	1	6	26	39	174	Found	Found	Found	Found	Found	Found	Found	Found	Found	Found	Found	Found	Found	Found	Found
5593	[Master Protein] Alpha-1-antitrypsin 1-4 OS=Mus musculus OX=10090 GN=Serpina1d PE=1 SV=1	1	6	22	27	145	Found	Found	Found	Found	Found	Found	Found	Found	Found	Found	Found	Found	Found	Found	Found
2357	[Master Protein] Histone H2AX OS=Mus musculus OX=10090 GN=H2ax PE=1 SV=2	1	6	15	15	47	Found	Found	Found	Found	Found	Found	Found	Found	Found	Found	Found	Found	Found	Found	Found
3238	[Master Protein] Cleavage stimulation factor subunit 2 tau variant OS=Mus musculus OX=10090 GN=Cstf2t PE=1 SV=2	1	6	15	15	21	Found	Found	Found	Found	Found	Found	Found	Found	Found	Found	Found	Found	Found	Found	Found
611	[Master Protein] ADP/ATP translocase 1 OS=Mus musculus OX=10090 GN=Slc25a4 PE=1 SV=4	1	6	14	14	36	Found	Found	Found	Found	Found	Found	Found	Found	Found	Found	Found	Found	Found	Found	Found
5387	[Master Protein] Guanine nucleotide-binding protein G(i) subunit alpha-2 OS=Mus musculus OX=10090 GN=Gnai2 PE=1 SV=5	6	6	13	14	36	Found	Found	Found	Found	Found	Found	Found	Found	Found	Found	Found	Found	Found	Found	Found
5586	[Master Protein] Transportin-2 OS=Mus musculus OX=10090 GN=Tnpo2 PE=1 SV=1	1	6	13	13	22	Found	Found	Found	Found	Found	Found	Found	Found	Found	Found	Found	Found	Found	Found	Found
255	[Master Protein] Lamina-associated polypeptide 2, isoforms beta/delta/epsilon/gamma OS=Mus musculus OX=10090 GN=Tmpo PE=1 SV=4	1	6	13	13	20	Found	Found	Found	Found	Found	Found	Found	Found	Found	Found	Found	Found	Found	Found	Found
4303	[Master Protein] Heterogeneous nuclear ribonucleoprotein H OS=Mus musculus OX=10090 GN=Hnrnph1 PE=1 SV=3	1	6	12	14	42	Found	Found	Found	Found	Found	Found	Found	Found	Found	Found	Found	Found	Found	Found	Found
144	[Master Protein] Cullin-4A OS=Mus musculus OX=10090 GN=Cul4a PE=1 SV=1	1	6	12	13	16	Found	Found	Found	Found	Found	Found	Found	Found	Found	Found	Found	Found	Found	Found	Found
258	[Master Protein] Ras-related protein Rab-1A OS=Mus musculus OX=10090 GN=Rab1A PE=1 SV=3	11	6	11	14	38	Found	Found	Found	Found	Found	Found	Found	Found	Found	Found	Found	Found	Found	Found	Found
46	[Master Protein] Myosin regulatory light polypeptide 9 OS=Mus musculus OX=10090 GN=Myl9 PE=1 SV=3	1	6	11	19	37	Found	Found	Found	Found	Found	Found	Found	Found	Found	Found	Found	Found	Found	Found	Found
3586	[Master Protein] Poly(rC)-binding protein 3 OS=Mus musculus OX=10090 GN=Pcbp3 PE=1 SV=3	2	6	11	13	30	Found	Found	Found	Found	Found	Found	Found	Found	Found	Found	Found	Found	Found	Found	Found
4116	[Master Protein] Ras-related protein Ral-A OS=Mus musculus OX=10090 GN=Rala PE=1 SV=1	1	6	11	13	20	Found	Found	Found	Found	Found	Found	Found	Found	Found	Found	Found	Found	Found	Found	Found
1383	[Master Protein] 3 beta-hydroxysteroid dehydrogenase/Delta 5-->4-isomerase type 1 OS=Mus musculus OX=10090 GN=Hsd3b1 PE=1 SV=3	2	6	9	10	22	Found	Found	Found	Found	Found	Found	Found	Found	Found	Found	Found	Found	Found	Found	Found
5231	[Master Protein] Acidic leucine-rich nuclear phosphoprotein 32 family member A OS=Mus musculus OX=10090 GN=Anp32a PE=1 SV=1	2	6	9	10	22	Found	Found	Found	Found	Found	Found	Found	Found	Found	Found	Found	Found	Found	Found	Found
5969	[Master Protein] KH domain-containing, RNA-binding, signal transduction-associated protein 1 OS=Mus musculus OX=10090 GN=Khdrbs1 PE=1 SV=2	2	6	9	11	22	Found	Found	Found	Found	Found	Found	Found	Found	Found	Found	Found	Found	Found	Found	Found
5656	[Master Protein] Transmembrane emp24 domain-containing protein 4 OS=Mus musculus OX=10090 GN=Tmed4 PE=1 SV=1	1	6	9	11	17	Found	Found	Found	Found	Found	Found	Found	Found	Found	Found	Found	Found	Found	Found	Found
3316	[Master Protein] Mitogen-activated protein kinase 1 OS=Mus musculus OX=10090 GN=Mapk1 PE=1 SV=3	8	6	9	10	14	Found	Found	Found	Found	Found	Found	Found	Found	Found	Found	Found	Found	Found	Found	Found
3369	[Master Protein] Endophilin-A1 OS=Mus musculus OX=10090 GN=Sh3gl2 PE=1 SV=2	1	6	9	9	14	Found	Found	Found	Found	Found	Found	Found	Found	Found	Found	Found	Found	Found	Found	Found
3121	[Master Protein] Cytochrome c, somatic OS=Mus musculus OX=10090 GN=Cycs PE=1 SV=2	3	6	8	12	36	Found	Found	Found	Found	Found	Found	Found	Found	Found	Found	Found	Found	Found	Found	Found
596	[Master Protein] Cytochrome c, testis-specific OS=Mus musculus OX=10090 GN=Cyct PE=1 SV=3	1	6	8	10	32	Found	Found	Found	Found	Found	Found	Found	Found	Found	Found	Found	Found	Found	Found	Found
5668	[Master Protein] Histone H1t OS=Mus musculus OX=10090 GN=H1-6 PE=1 SV=4	1	6	8	9	23	Found	Found	Found	Found	Found	Found	Found	Found	Found	Found	Found	Found	Found	Found	Found
5639	[Master Protein] Glycerol-3-phosphate dehydrogenase 1-like protein OS=Mus musculus OX=10090 GN=Gpd1l PE=1 SV=2	1	6	8	11	16	Found	Found	Found	Found	Found	Found	Found	Found	Found	Found	Found	Found	Found	Found	Found
5418	[Master Protein] TSC22 domain family protein 1 OS=Mus musculus OX=10090 GN=Tsc22d1 PE=1 SV=2	1	6	8	11	15	Found	Found	Found	Found	Found	Found	Found	Found	Found	Found	Found	Found	Found	Found	Found
1553	[Master Protein] Gamma-aminobutyric acid receptor-associated protein-like 2 OS=Mus musculus OX=10090 GN=Gabarapl2 PE=1 SV=1	1	6	8	8	14	Found	Found	Found	Found	Found	Found	Found	Found	Found	Found	Found	Found	Found	Found	Found
2238	[Master Protein] Hepatoma-derived growth factor-related protein 3 OS=Mus musculus OX=10090 GN=Hdgfl3 PE=1 SV=2	1	6	8	8	14	Found	Found	Found	Found	Found	Found	Found	Found	Found	Found	Found	Found	Found	Found	Found
1017	[Master Protein] U2 small nuclear ribonucleoprotein B'' OS=Mus musculus OX=10090 GN=Snrpb2 PE=1 SV=1	1	6	8	8	11	Found	Found	Found	Found	Found	Found	Found	Found	Found	Found	Found	Found	Found	Found	Found
4839	[Master Protein] F-actin-capping protein subunit alpha-2 OS=Mus musculus OX=10090 GN=Capza2 PE=1 SV=3	1	6	8	8	11	Found	Found	Found	Found	Found	Found	Found	Found	Found	Found	Found	Found	Found	Found	Found
2985	[Master Protein] Importin subunit alpha-7 OS=Mus musculus OX=10090 GN=Kpna6 PE=1 SV=2	1	6	8	9	10	Found	Found	Found	Found	Found	Found	Found	Found	Found	Found	Found	Found	Found	Found	Found
3549	[Master Protein] Phosphatidylinositol transfer protein beta isoform OS=Mus musculus OX=10090 GN=Pitpnb PE=1 SV=2	1	6	8	8	10	Found	Found	Found	Found	Found	Found	Found	Found	Found	Found	Found	Found	Found	Found	Found
3768	[Master Protein] Fragile X mental retardation syndrome-related protein 2 OS=Mus musculus OX=10090 GN=Fxr2 PE=1 SV=1	1	6	8	8	9	Found	Found	Found	Found	Found	Found	Found	Found	Found	Found	Found	Found	Found	Found	Found
4274	[Master Protein] Ras-related protein Rab-5A OS=Mus musculus OX=10090 GN=Rab5a PE=1 SV=1	1	6	8	8	9	Found	Found	Found	Found	Found	Found	Found	Found	Found	Found	Found	Found	Found	Found	Found
5626	[Master Protein] Serine/threonine-protein phosphatase 4 regulatory subunit 3B OS=Mus musculus OX=10090 GN=Ppp4r3b PE=1 SV=2	1	6	8	8	9	Found	Found	Found	Found	Found	Found	Found	Found	Found	Found	Found	Found	Found	Found	Found
1859	[Master Protein] 60S ribosomal protein L17 OS=Mus musculus OX=10090 GN=Rpl17 PE=1 SV=3	1	6	7	8	19	Found	Found	Found	Found	Found	Found	Found	Found	Found	Found	Found	Found	Found	Found	Found
1316	[Master Protein] Microtubule-associated protein RP/EB family member 3 OS=Mus musculus OX=10090 GN=Mapre3 PE=1 SV=1	1	6	7	7	17	Found	Found	Found	Found	Found	Found	Found	Found	Found	Found	Found	Found	Found	Found	Found
[truncated: 2,617 more rows]

## Sheet: Proteins
Protein Group IDs	Master	Gene ID	Accession	Description	Contaminant	Marked as	Coverage [%]	# Peptides	# PSMs	# Unique Peptides	# Peptide Isoforms	# Protein Unique Peptides	Protein FDR Confidence: Combined	Sum PEP Score	Score Mascot: Mascot	Exp. q-value: Combined	Found in Sample Group: ACTL7B-HET	Found in Sample Group: ACTL7B-HOM	Found in Sample Group: WT	Abundances (Grouped): ACTL7B-HET	Abundances (Grouped): ACTL7B-HOM	Abundances (Grouped): WT	Abundance Ratio (log2): (ACTL7B-HET) / (ACTL7B-HOM)	Abundance Ratio (log2): (ACTL7B-HET) / (WT)	Abundance Ratio (log2): (ACTL7B-HOM) / (WT)	Abundance Ratio P-Value: (ACTL7B-HET) / (ACTL7B-HOM)	Abundance Ratio P-Value: (ACTL7B-HET) / (WT)	Abundance Ratio P-Value: (ACTL7B-HOM) / (WT)	Abundance Ratio Adj. P-Value: (ACTL7B-HET) / (ACTL7B-HOM)	Abundance Ratio Adj. P-Value: (ACTL7B-HET) / (WT)	Abundance Ratio Adj. P-Value: (ACTL7B-HOM) / (WT)	Found in Sample: [S47] F6: 129N, Sample, ACTL7B-HET, 01, 8937, Preomics	Found in Sample: [S48] F6: 129C, Sample, ACTL7B-HET, 02, 4829, Preomics	Found in Sample: [S49] F6: 130N, Sample, ACTL7B-HET, 03, 8938, Preomics	Found in Sample: [S50] F6: 130C, Sample, ACTL7B-HET, 04, 8926, Preomics	Found in Sample: [S51] F6: 131N, Sample, ACTL7B-HET, 05, 8927, Preomics	Found in Sample: [S52] F6: 131C, Sample, ACTL7B-HOM, 01, 8934, Preomics	Found in Sample: [S53] F6: 132N, Sample, ACTL7B-HOM, 02, 8935, Preomics	Found in Sample: [S54] F6: 132C, Sample, ACTL7B-HOM, 03, 8936, Preomics	Found in Sample: [S55] F6: 133N, Sample, ACTL7B-HOM, 04, 8929, Preomics	Found in Sample: [S56] F6: 133C, Sample, ACTL7B-HOM, 05, 4877, Preomics	Found in Sample: [S42] F6: 126, Sample, WT, 01, 8940, Preomics	Found in Sample: [S43] F6: 127N, Sample, WT, 02, 4836, Preomics	Found in Sample: [S44] F6: 127C, Sample, WT, 03, 8943, Preomics	Found in Sample: [S45] F6: 128N, Sample, WT, 04, 7340, Preomics	Found in Sample: [S46] F6: 128C, Sample, WT, 05, 7342, Preomics	Abundance: F6: 129N, Sample, ACTL7B-HET, 01, 8937, Preomics	Abundance: F6: 129C, Sample, ACTL7B-HET, 02, 4829, Preomics	Abundance: F6: 130N, Sample, ACTL7B-HET, 03, 8938, Preomics
[truncated: 4,898 more rows]
[truncated: 47 more columns]
